# Supplementary material for: A Systematic Review on Machine Learning Techniques for Survival Analysis in Cancer
Source: Cancer Med. 2025 Nov 20;14(22):e71375. doi: 10.1002/cam4.71375 (PMC12633653; doi:10.1002/cam4.71375)
Supplement: Supplementary file 1 — Data S1: This file provides an overview of the 196 studies included in the systematic review. [file CAM4-14-e71375-s001.csv]

link	title	author	year	cancer_type	criteria	study_type	data_type	size	timepoint	publicly_available_data	source	outcome	software	code	ML	ML_detail	trad	prefilter	fs	framework	dis	cal	pred
https://link.springer.com/article/10.1186/s12874-023-01866-z	Statistical models versus machine learning for competing risks: development and validation of prognostic models	Kantidakis, Georgios	2023	Other	Patient-level	Retrospective	Clinicopathologic	3826	Post-operative	No	H	Progression-free Survival;Overall Survival	R	Code available	Trees	RSF	CPH;Fine-Gray	None	None	Bootstrapping;Train/Test split	None	Brier Score;Other	BS;AUC
https://academic.oup.com/bib/article-abstract/24/1/bbac489/6847200	Adaptive risk-aware sharable and individual subspace learning for cancer survival analysis with multi-modality data	Zhao, Zhangxin	2023	Mulitple cancer types	Cohort-level	Retrospective	Raw imaging data;Transcriptomics	BLCA: 396; LGG: 502; UCEC: 539	Not stated	Yes	TCGA	Overall Survival	R;Python;MATLAB	Not stated	Bayesian;NN;Regularised Cox;Other	Ada-RSIS;DeepSurv;DSM;EN Cox;Gsslasso Cox;LASSO Cox;McLR;OMMFS	CPH	PCA	None	CV	C-Index	None	None
https://www.nature.com/articles/s41598-021-85671-y	Distant metastasis time to event analysis with CNNs in independent head and neck cancer cohorts	Lombardo, Elia	2021	Head and Neck Cancer	Patient-level	Retrospective	Clinicopathologic;Raw imaging data;Radiomics	1097 Training: 294; testing 136, 497, 110	Pre-treatment	Yes;Available upon request	TCIA;H	Metastasis-free Survival	Python	Code available	NN	TTE ANN;TTE CNN	None	None	None	Bootstrapping;CV	C-Index	None	None
https://www.nature.com/articles/s41598-022-20061-6	Machine learning models for identifying predictors of clinical outcomes with frst‐line immune checkpoint inhibitor therapy in advanced non‐small cell lung cancer	Li, Ying	2022	Lung Cancer	Patient-level	Retrospective	Clinicopathologic	OS: 7868; PFS: 6303	Post-treatment	Available upon request	DB	Overall Survival;Recurrence-free Survival	Not stated	Not stated	Boosting;NN;Regularised Cox;SVM	DeepSurv;GBDT;Penalized CPH;SSVM	Parametric	None	None	CV	C-Index	None	Other
https://www.mdpi.com/2072-6694/13/13/3106	SurvCNN: A Discrete Time-to-Event Cancer Survival Estimation Framework Using Image Representations of Omics Data	Kalakoti, Yogesh	2021	Lung Cancer	No	Retrospective	Clinicopathologic;Genomics;Transcriptomics	515	Not stated	Yes	TCGA	Overall Survival	Python	Code available	NN;Trees	Cox-nnet;RSF;SurvCNN	CPH	Other	None	Train/Test split;CV	C-Index	Brier Score	BS;Other
https://link.springer.com/article/10.1186/s12874-018-0482-1	DeepSurv: personalized treatment recommender system using a Cox proportional hazards deep neural network	Katzman, Jared L.	2018	Breast Cancer	No	Retrospective	Clinicopathologic;Genomics	1980	Not stated	Yes	pack	Overall Survival	R;Python	Code available	NN;Trees	DeepSurv;RSF	CPH	None	None	Train/Test split	C-Index	None	None
https://www.sciencedirect.com/science/article/pii/S0022522322007978	Machine learning-based radiomic computed tomography phenotyping of thymic epithelial tumors: Predicting pathological and survival outcomes	Tian, Dong	2023	Other	Patient-level	Retrospective	Clinicopathologic;Radiomics	124	Pre-operative	Not stated	H	Overall Survival;Progression-free Survival	R	Not stated	Trees	RSF	None	ICC	VImp	Bootstrapping	IBS	Brier Score	AUC
https://pmc.ncbi.nlm.nih.gov/articles/PMC8260977/	Machine-Learning-Derived Nomogram Based on 3D Radiomic Features and Clinical Factors Predicts Progression-Free Survival in Lung Adenocarcinoma	Liu, Guixue	2021	Lung Cancer	Patient-level	Retrospective	Clinicopathologic;Radiomics	100 train, 50 test, 50 external validatiom	Post-operative	Available upon request	H	Progression-free Survival	R;Python	Not stated	Trees	RSF	None	Correlation	RSF	Train/Test split	C-Index	None	AUC;DCA
https://www.sciencedirect.com/science/article/pii/S0010482517303475	Comparison of variable selection methods for high-dimensional survival data with competing events	Gilgodes, Julia	2017	Bladder Cancer	Patient-level	Retrospective	Genomics	301	Not stated	Yes	GEO	Cancer-specific Survival;Competing Risks	R	Not stated	Boosting;Trees	Boosted Cox;RSF	None	None	None	Repeated Train/Test split	C-Index;IBS	Brier Score	AUC
https://www.thelancet.com/journals/landig/article/PIIS2589-7500(22)00040-1/fulltext	Predicting peritoneal recurrence and disease-free survival from CT images in gastric cancer with multitask deep learning: a retrospective study	Jiang, Yuming	2022	Gastric Cancer	Patient-level	Retrospective	Raw imaging data	n=2320; training 510, testing 767, external validation 1043	Post-operative	Available upon request	H	Disease-free Survival	TensorFlow	Code available	NN	multi-task DCNN	None	None	None	Train/Test split	C-Index	None	None
https://www.nature.com/articles/s41598-020-80785-1	A prognostic model for colorectal cancer based on CEA and a 48‐multiplex serum biomarker panel	Björkman, Kajsa	2021	Colon & Rectal Cancer	Patient-level	Retrospective	Clinicopathologic;Other	328	Not stated	Not stated	H	Disease-free Survival	R	Not stated	Trees	RSF	None	Other model	Univariate CPH	None	None	None	AUC
https://www.frontiersin.org/articles/10.3389/fonc.2022.1049097/full	Prognostic analysis of pT1- T2aN0M0 cervical adenocarcinoma based on random survival forest analysis and the generation of a predictive nomogram	Ouyang, Dong	2022	Cervical Cancer	Patient-level	Retrospective	Clinicopathologic	n = 4636; 3245 train and 1391 test 7:3 ratio.	Post-operative	Yes	SEER	Overall Survival	R;Python	Not stated	Trees	CSF;RSF	CPH	None	None	Train/Test split	C-Index;IBS	Brier Score	None
https://www.frontiersin.org/journals/artificial-intelligence/articles/10.3389/frai.2021.625573/full	Artificial Intelligence for Prognostic Scores in Oncology: a Benchmarking Study	Loureiro, Hugo	2021	Pan-cancer	No	Retrospective	Clinicopathologic	136,719 patients across 18 different primary cancers (of which 26.7% had NSCLC) training and testing (9:1 ratio). external validation: 1,187 patients with locally advanced or metastatic non-small cell lung cancer (NSCLC) after the failure of platinum based chemotherapy - Clinical trial patients	Not stated	Not stated	DB;CT	Overall Survival	R;Python	Not stated	Boosting;Ensemble;NN;Regularised Cox;Trees	Autoencoder;Boosted Cox;DeepSurv;EN Cox;LASSO Cox;Ridge Cox;RSF;Super Learner	CPH	None	None	Train/Test split	C-Index	None	None
https://link.springer.com/article/10.1245/s10434-019-08067-3	A Machine-Based Approach to Preoperatively Identify Patients with the Most and Least Benefit Associated with Resection for Intrahepatic Cholangiocarcinoma: An International Multi-institutional Analysis of 1146 Patients	Tsilimigras, Diamantis I.	2020	Liver Cancer	Patient-level	Retrospective	Clinicopathologic	1146	Pre-operative	Not stated	H	Overall Survival	R;SPSS	Not stated	Trees	Survival Tree	None	None	None	CV	C-Index	None	None
https://onlinelibrary.wiley.com/doi/abs/10.1111/cas.15592	Survival prediction of stomach cancer using expression data and deep learning models with histopathological images	Wei, Ting	2023	Gastric Cancer	No	Retrospective	Clinicopathologic;Raw imaging data;Genomics	357 TCGA datasets and external dataset (30 gastric cancer patients was previously collected at Ruijin Hospital Affiliated to Shanghai Jiao Tong University School of Medicine.)	Not stated	Yes;Not stated	TCGA;H	Overall Survival	R;TensorFlow	Code available	NN	MultiDeepCox-SC	CPH	None	Univariate CPH;LASSO Cox	CV	C-Index	None	AUC
https://wseas.com/journals/mathematics/2022/b965106-059(2022).pdf	Analysis of Survival Data with Multiple Events	Meira-Machado, Luís	2022	Breast Cancer	No	Retrospective	Clinicopathologic	n = 720	Not stated	Yes	pack	Overall Survival;Recurrence-free Survival	R	Available upon request	Trees	RSF;Survival Tree	Other	None	None	None	None	None	None
https://www.sciencedirect.com/science/article/pii/S0730725X20303015	Machine learning-based radiomic, clinical and semantic feature analysis for predicting overall survival and MGMT promoter methylation status in patients with glioblastoma	Lu, Yiping	2020	Brain Cancer	Patient-level	Retrospective	Clinicopathologic;Radiomics	181	Pre-operative	Not stated	H	Overall Survival	R	Not stated	Trees	RSF	CPH	Pre-defined feature set	None	Train/Test split;CV	C-Index	None	AUC
https://academic.oup.com/bioinformatics/article-abstract/38/14/3629/6604265	Deep learning for survival analysis in breast cancer with whole slide image data	Liu, Huidong	2022	Breast Cancer	No	Retrospective	Raw imaging data;Radiomics	978, 977 used	Pre-operative	Yes	TCGA	Overall Survival	Python	Code available	NN	Deep learning CNN for survival analysis	None	None	None	Train/Test split	C-Index	None	None
https://onlinelibrary.wiley.com/doi/abs/10.1002/sim.9545	Fast Lasso-type safe screening for Fine-Gray competing risks model with ultrahigh dimensional covariates	Wang, Hong	2022	Bladder Cancer	No	Retrospective	Transcriptomics	329	Not stated	Yes	GEO	Progression-free Survival;Cancer-specific Survival;Competing Risks	R	Code available	Competing Risk	LASSO Fine-Gray;PSH Adaptive LASSO Fine-Gray;PSH LASSO Fine-Gray PSH;PSH-SAFE Adaptive LASSO Fine-Gray	None	None	Other	Repeated CV	C-Index	None	None
https://www.sciencedirect.com/science/article/pii/S1386505621002616	Comparison of time-to-event machine learning models in predicting oral cavity cancer prognosis	Adeoye, John	2022	Head and Neck Cancer	Patient-level	Retrospective	Clinicopathologic	313	Post-operative	Not stated	H	Overall Survival;Disease-free Survival	Python;SPSS	Not stated	NN;Trees	CoxTime;DeepHit;DeepSurv;RSF	None	None	Multivariate CPH	CV	C-Index;IBS	Brier Score	None
https://www.nature.com/articles/s41698-022-00321-4	Prediction of early-stage melanoma recurrence using clinical and histopathologic features	Wan, Guihong	2022	Melanoma	Patient-level	Retrospective	Clinicopathologic	1720; 1172 (68%) melanomas from MGB and 548 (32%) melanomas from DFCI	Pre-treatment	Available upon request	H	Recurrence-free Survival	R;Python	Code available	Boosting;Regularised Cox;Trees	EN Cox;GradientBoostingSurvivalAnalysis (GB-T);RSF	CPH	Hand-selected	None	Repeated CV	C-Index	None	AUC
https://onlinelibrary.wiley.com/doi/abs/10.1002/cam4.3838	A machine learning-based survival prediction model of high grade glioma by integration of clinical and dose-volume histogram parameters	Chen, Haiyan	2021	Brain Cancer	Patient-level	Prospective	Clinicopathologic;Radiomics	95	Post-operative	Available upon request	H	Overall Survival	R	Not stated	Trees	RSF	CPH	None	VImp	Train/Test split	C-Index	Calibration Curve	DCA
https://www.sciencedirect.com/science/article/pii/S1532046410000389	Learning Bayesian networks from survival data using weighting censored instances	Štajduhar, Ivan	2010	Breast Cancer	Patient-level	Retrospective	Clinicopathologic	686	Post-operative	Yes	pack	Recurrence-free Survival	R	Not stated	Bayesian	Bayesian Network	CPH	None	None	CV	C-Index	None	Other
https://onlinelibrary.wiley.com/doi/abs/10.1002/cam4.1116	Time-dependent and nonlinear effects of prognostic factors in nonmetastatic colorectal cancer	Chi, Sheng-Qiang	2017	Colon & Rectal Cancer	Patient-level	Retrospective	Clinicopathologic	131289	Post-operative	Yes	SEER	Cancer-specific Survival;Competing Risks	R	Not stated	Trees	RSF	Fine-Gray	None	Univariate CPH	None	C-Index	None	None
https://academic.oup.com/bioinformatics/article-abstract/35/24/5137/5506626	Path2Surv: Pathway/gene set-based survival analysis using multiple kernel learning	Dereli, Onur	2019	Mulitple cancer types	Cohort-level	Retrospective	Genomics	20 datasets for our analyses after filtering, which amounts to 7655 patients in total	Not stated	Yes	TCGA	Overall Survival	R	Code available	SVM;Trees	Path2Surv;RSF;SSVM	None	None	Other	Repeated Train/Test split	C-Index;IBS	Brier Score	None
https://ieeexplore.ieee.org/abstract/document/9373895/	Deep Semisupervised Multitask Learning Model and Its Interpretability for Survival Analysis	Chi, Shengqiang	2021	Mulitple cancer types	No	Retrospective	Clinicopathologic	CRC dataset n = 110,098. Lung dataset n = 28927. Breast dataset n = 154401. Prostate dataset n = 181249. - Note mistake in paper; breast cancer written for all cancer types.	Not stated	Yes	SEER	Overall Survival;Competing Risks	R;Python	Code available	Boosting;Multi-task;NN;Trees	DeepHit;DeepSurv;GBM;LogisticHazard;MTLR;PMF;RSF;SSMTL	CPH;Parametric;Fine-Gray	Hand-selected	None	Train/Test split	C-Index;IBS	Brier Score	None
https://ieeexplore.ieee.org/abstract/document/8651474/	CapSurv: Capsule Network for Survival Analysis With Whole Slide Pathological Images	Tang, Bo	2019	Mulitple cancer types	No	Retrospective	Raw imaging data	n = 209 (GBM) and n= 98 (LUSC).	Not stated	Yes	TCGA	Overall Survival	R	Not stated	Boosting;NN;Regularised Cox	BoostCI;CapSurv;DeepConvSurv;EN Cox;LASSO Cox	CPH;Parametric	PCA;Clustering	None	Train/Test split	C-Index	None	AUC
https://www.sciencedirect.com/science/article/pii/S0010482521008064	Cancer survival prognosis with Deep Bayesian Perturbation Cox Network	Zhang, Zhongyue	2022	Mulitple cancer types	Cohort-level	Retrospective	Transcriptomics	Not stated	Not stated	Yes	TCGA;GEO	Overall Survival	Not stated	Code available	Bayesian;NN;Regularised Cox;Trees	Deep Bayesian Perturbation Cox Network;DeepSurv;EN Cox;RSF	None	None	None	Repeated Train/Test split	C-Index	None	None
https://www.sciencedirect.com/science/article/pii/S0360301620311470	Developing an Improved Statistical Approach for Survival Estimation in Bone Metastases Management: The Bone Metastases Ensemble Trees for Survival (BMETS) Model	Alcorn, Sara R.	2020	Bone Cancer	Patient-level	Retrospective	Clinicopathologic	n = 397 + n = 85 for validation set	Post-treatment	Not stated	H	Overall Survival	R	Not stated	Trees	RSF	CPH	None	None	CV	None	None	AUC
https://www.nature.com/articles/s41598-020-69106-8	DRTOP: deep learning‐based radiomics for the time‐to‐event outcome prediction in lung cancer	Afshar, Parnian	2020	Lung Cancer	Patient-level	Retrospective	Clinicopathologic;Raw imaging data;Radiomics	n = 132	Not stated	Available upon request	H	Overall Survival;Recurrence-free Survival;Local Control;Metastasis-free Survival	Python;SPSS	Not stated	Trees	RSF	CPH	None	None	Train/Test split	C-Index	None	None
https://pmc.ncbi.nlm.nih.gov/articles/PMC9442032/	Deep learning models for predicting the survival of patients with chondrosarcoma based on a surveillance, epidemiology, and end results analysis	Yan, Lizhao	2022	Bone Cancer	Patient-level	Retrospective	Clinicopathologic	3145 2203 cases were used for the training set, and the remaining 942 cases were used for the test set	Not stated	Yes	SEER	Overall Survival	R;Python	Code available	Multi-task;NN;Trees	DeepSurv;MTLR;RSF	CPH	Correlation	Univariate CPH;Multivariate CPH	Train/Test split	C-Index;IBS	Calibration Curve;Brier Score	AUC
https://link.springer.com/article/10.1007/s11060-017-2685-4	Prognostic factors for survival in adult patients with recurrent glioblastoma: a decision-tree-based model	Audureau, Etienne	2018	Brain Cancer	Patient-level	Retrospective	Clinicopathologic	n train = 407, n test = 370	Other	Not stated	H	Overall Survival	R;Stata	Not stated	Trees	CRF;Decision Tree;RSF	CPH	None	None	Repeated CV	C-Index	None	None
https://elifesciences.org/articles/73288	Predicting progression-free survival after systemic therapy in advanced head and neck cancer: Bayesian regression and model development	Barber, Paul R.	2022	Head and Neck Cancer	Cohort-level	Prospective	Clinicopathologic;Genomics	n = 56 data: clinical study design of the Phase 2 study (NCT02633800); the EACH trial (NCT03494322) used to validate → n= 16	Pre-treatment;Post-treatment	Yes	CT	Progression-free Survival	R	Not stated	Bayesian	Bayesian multivariate proportional hazards regression	None	Hand-selected	RFE	Repeated CV	C-Index	None	None
https://www.sciencedirect.com/science/article/pii/S0090825819316014	Clinical calculator predictive of chemotherapy benefit in stage 1A uterine papillary serous cancers	Mysona, D. P.	2020	Uterine Cancer	Patient-level	Retrospective	Clinicopathologic	1751	Post-operative	Not stated	NCDB	Overall Survival	R	Not stated	Regularised Cox;SVM;Trees	Penalized CPH;RSF;SSVM	CPH	None	Univariate CPH	Train/Test split	C-Index	None	None
https://link.springer.com/article/10.1186/s12859-018-2451-4	SVM-RFE: selection and visualization of the most relevant features through non-linear kernels	Sanz, Hector	2018	Mulitple cancer types	Cohort-level	Retrospective	Clinicopathologic;Genomics	Lung 167, DLBCL 40	Not stated	Yes	pack	Overall Survival	Not stated	Not stated	SVM	SSVM	CPH	None	None	None	C-Index	None	None
https://www.sciencedirect.com/science/article/pii/S240563162200080X	Radiomics artificial intelligence modelling for prediction of local control for colorectal liver metastases treated with radiotherapy	Hu, Ricky	2022	Colon & Rectal Cancer	Cohort-level	Retrospective	Clinicopathologic;Radiomics	97	Post-treatment	Not stated	DB	Progression-free Survival	Python	Not stated	Trees	RSF	CPH	None	VIF;Other	CV	C-Index;IBS	Brier Score	None
https://www.sciencedirect.com/science/article/pii/S0933365711000765	Support vector methods for survival analysis: a comparison between ranking and regression approaches	Van Belle, Vanya	2011	Mulitple cancer types	No	Retrospective	Clinicopathologic	129 leukemia, 137 VLC, 483 PC, 167 MLC, 686 GBSG + 6 more datasets - clinical experiment + 3 highdimensional datasets - n not specified	Not stated	Yes	pack	Overall Survival	MATLAB	Not stated	SVM	SSVM	CPH	None	None	Repeated Train/Test split	C-Index	None	None
https://www.sciencedirect.com/science/article/pii/S0167947321001572	Deep learning for quantile regression under right censoring: DeepQuantreg	Jia, Yichen	2022	Breast Cancer	Cohort-level	Retrospective	Clinicopathologic;Genomics	NKI70 - 144; METABRIC - 1884	Not stated	Yes	pack	Overall Survival;Metastasis-free Survival	Python	Code available	NN	Deep censored quantile regression NN	None	Hand-selected	None	Repeated Train/Test split	C-Index;Other	None	None
https://www.nature.com/articles/s41598-019-43372-7	Deep learning-based survival prediction of oral cancer patients	Kim, Dong Wook	2019	Head and Neck Cancer	Patient-level	Retrospective	Clinicopathologic	255	Post-operative	No	H	Not Stated	R;Python	Not stated	NN;Trees	DeepSurv;RSF	CPH	None	Univariate CPH	Train/Test split	C-Index	None	None
https://www.nature.com/articles/s41598-020-80262-9	Deep learning based prediction of prognosis in nonmetastatic clear cell renal cell carcinoma	Byun, Seok-Soo	2021	Kidney Cancer	Cohort-level	Retrospective	Clinicopathologic	2139	Post-operative	Not stated	H	Cancer-specific Survival;Recurrence-free Survival	R;Python	Not stated	NN;Trees	DeepSurv;RSF	CPH	None	None	CV	C-Index	None	None
https://www.nature.com/articles/s41598-022-22118-y	Survival analysis of localized prostate cancer with deep learning	Dai, Xin	2022	Prostate Cancer	Cohort-level	Retrospective	Clinicopathologic	112276	Not stated	No	DB	Overall Survival;Other	Python	Available upon request	Boosting;NN;Trees	DSM;GBM;RDSM;RSF	CPH	None	None	Train/Test split	None	Brier Score	BS;tC-Index
https://www.frontiersin.org/articles/10.3389/fnut.2023.1066749/full	Contribution of macro- and micronutrients intake to gastrointestinal cancer mortality in the ONCONUT cohort: Classical vs. modern approaches	Donghia, Rossella	2023	Gastric Cancer	Cohort-level	Retrospective	Clinicopathologic;Other	3505	Not stated	Available upon request	H	Overall Survival	R;Stata	Not stated	SVM;Trees	RSF;SSVM	CPH	Hand-selected	None	Train/Test split	C-Index	None	None
https://www.sciencedirect.com/science/article/pii/S1046202321000165	Prediction and interpretation of cancer survival using graph convolution neural networks	Ramirez, Ricardo	2021	Mulitple cancer types	Cohort-level	Retrospective	Clinicopathologic;Genomics	BLCA 408, BRCA 1080, COAD 451, HNSC 498, KIRC 532, LGG 506, LIHC 365, LUAD 511, LUSC 494, OV 372, SARC 259, STAD 350, UCEC 545	Not stated	Yes	TCGA	Overall Survival	R;TensorFlow	Code available	NN	Cox-nnet;Surv_GCNN	CPH	Correlation;Hand-selected	None	Repeated Train/Test split	C-Index	None	None
https://www.sciencedirect.com/science/article/pii/S1936523320303983	Prediction of post-radiotherapy locoregional progression in HPV-associated oropharyngeal squamous cell carcinoma using machine-learning analysis of baseline PET/CT radiomics	Haider, Stefan P.	2021	Head and Neck Cancer	Patient-level	Retrospective	Clinicopathologic;Radiomics	190	Not stated	Yes;Not stated	TCIA;H	Progression-free Survival	R	Not stated	Trees	RSF	None	Clustering	VImp;Other	Repeated CV	C-Index	None	None
https://www.frontiersin.org/journals/genetics/articles/10.3389/fgene.2019.00166/full	SALMON: Survival Analysis Learning With Multi-Omics Neural Networks on Breast Cancer	Huang, Zhi	2019	Breast Cancer	No	Retrospective	Clinicopathologic;Genomics;Transcriptomics	583	Not stated	Yes	pack	Overall Survival	Python	Code available	NN	Cox-nnet;RSF;SALMON	CPH	PCA;Expression thresholding;Variance thresholding	None	CV	C-Index	None	None
https://www.sciencedirect.com/science/article/pii/S1748681522003862	An Online Prognostic Application for Melanoma Based on Machine Learning and Statistics	Liu, Wenhui	2022	Melanoma	Patient-level	Retrospective	Clinicopathologic	156,154 patients were included in the present study. - possibly not correct for survival analysis due to deletion of missing values.	Not stated	Yes	SEER	Overall Survival	Python	Code available	Trees	RSF	CPH;Parametric	Correlation	VImp	None	C-Index	None	None
https://europepmc.org/article/med/33313792	Automated model versus treating physician for predicting survival time of patients with metastatic cancer	Gensheimer, Michael F.	2020	Pan-cancer	Cohort-level	Retrospective	Clinicopathologic	14600	Not stated	No	DB	Overall Survival	R;Python	Code available	NN	Neural Network	Other	None	None	Train/Test split	C-Index	Calibration Curve	AUC
https://www.frontiersin.org/articles/10.3389/fonc.2022.955866/full	Dynamic contrast-enhanced magnetic resonance imaging-based radiomics for the prediction of progression-free survival in advanced nasopharyngeal carcinoma	Li, Wen-zhu	2022	Head and Neck Cancer	Patient-level	Retrospective	Clinicopathologic;Radiomics	156	Not stated	Available upon request	H	Progression-free Survival	R	Not stated	Regularised Cox	LASSO Cox	None	Correlation	Univariate CPH	None	C-Index	None	None
https://www.nature.com/articles/s41698-022-00275-7	Usability of deep learning and H&E images predict disease outcome-emerging tool to optimize clinical trials	Qaiser, Talha	2022	Mulitple cancer types	No	Retrospective	Clinicopathologic;Raw imaging data	BC: n = 198, NLST: n = 410	Not stated	Yes;Available upon request	DB;CT	Overall Survival	Not stated	Not stated	NN	DeepConvSurv;DeepSurv;WSS-CNN	None	None	None	Train/Test split;CV	C-Index	None	None
https://www.sciencedirect.com/science/article/pii/S1015958422014099	A radiomics-based model can predict recurrence-free survival of hepatocellular carcinoma after curative ablation	Peng, Wei	2023	Liver Cancer	Patient-level	Retrospective	Clinicopathologic;Radiomics	149	Pre-operative	Not stated	H	Recurrence-free Survival	R	Not stated	Boosting;SVM;Trees	GBM;RSF;SSVM	CPH	ICC	mRMR;RSF	Train/Test split	C-Index	None	AUC;DCA
https://ieeexplore.ieee.org/abstract/document/9448400/	Multi-Focus Network to Decode Imaging Phenotype for Overall Survival Prediction of Gastric Cancer Patients	Zhang, Liwen	2021	Gastric Cancer	No	Retrospective	Radiomics	640; train 337 centre 1, hyperparameter tuning 181 centre 2, testing 122 centre 3	Not stated	Not stated	H	Overall Survival	Python	Code available	NN	MMF-FPN	CPH	None	None	Other	C-Index	None	None
https://jamanetwork.com/journals/jamanetworkopen/article-abstract/2773100	Machine Learning-Guided Adjuvant Treatment of Head and Neck Cancer	Howard, Frederick Matthew	2020	Head and Neck Cancer	Patient-level	Retrospective	Clinicopathologic	n = 35527	Post-operative	Not stated	NCDB	Overall Survival	Python	Code available	Multi-task;NN;Trees	DeepSurv;N-MTLR;RSF	None	None	Multivariate CPH	Train/Test split	C-Index	None	None
https://www.mdpi.com/2075-4418/12/5/1247	Development of a Deep Learning Model for Malignant Small Bowel Tumors Survival: A SEER-Based Study	Yin, Minyue	2022	Bowel Cancer	Patient-level	Retrospective	Clinicopathologic	1987	Not stated	Yes	SEER	Cancer-specific Survival	R;Python	Not stated	NN	DeepSurv	CPH	None	None	Train/Test split	C-Index	Calibration Curve;Brier Score	AUC
https://www.inderscienceonline.com/doi/abs/10.1504/IJKESDP.2009.028819	Survival analysis in cancer using a partial logistic neural network model with Bayesian regularisation framework: a validation study	Taktak, Azzam F. G.	2009	Melanoma	No	Retrospective	Clinicopathologic	2669 Liverpool data train; 2773 Paris data external validation	Not stated	Not stated	H	Overall Survival	Not stated	Not stated	NN	PLANNARD	None	None	None	CV	None	Other	tC-Index
https://www.sciencedirect.com/science/article/pii/S095980492100085X	Artificial neural networks for multi-omics classifications of hepato-pancreato-biliary cancers: towards the clinical application of genetic data	Bagante, Fabio	2021	Liver Cancer	No	Retrospective	Clinicopathologic;Genomics	TCGA: n = 2748, OSU (n = 114) and ICGC (n = 668)	Not stated	Yes;Not stated	TCGA;H	Overall Survival	Not stated	Not stated	Trees	RSF	CPH	Hand-selected;Clustering;Other	None	None	C-Index	None	None
https://ascopubs.org/doi/abs/10.1200/CCI.19.00133	Machine Learning and Mechanistic Modeling for Prediction of Metastatic Relapse in Early-Stage Breast Cancer	Nicolò, Chiara	2020	Breast Cancer	Patient-level	Retrospective	Clinicopathologic	642	Not stated	Not stated	H	Metastasis-free Survival	R	Not stated	Trees;Other	Mechanistic Model;RSF	CPH	None	Minimal depth	None	C-Index	Calibration Curve	AUC
https://onlinelibrary.wiley.com/doi/abs/10.1111/jop.13281	Development of a lncRNA-based prognostic signature for oral squamous cell carcinoma	Xu, Zhihong	2022	Head and Neck Cancer	Cohort-level	Retrospective	Transcriptomics	n = 328 TCGA (training), validation: GSE42743 dataset n = 65, GSE41613 dataset n = 76	Not stated	Yes	TCGA;GEO	Overall Survival	R	Not stated	Regularised Cox	LASSO Cox	None	None	Univariate CPH	None	C-Index	Calibration Curve	AUC
https://aapm.onlinelibrary.wiley.com/doi/abs/10.1002/acm2.12995	Deep learning-based survival analysis for brain metastasis patients with the national cancer database	Bice, Noah	2020	Breast Cancer	Patient-level	Retrospective	Clinicopathologic	1673	Not stated	Not stated	NCDB	Overall Survival	R;Python	Not stated	NN;Trees	DeepSurv;RSF	CPH	None	None	Other	C-Index	None	None
https://www.nature.com/articles/s41598-017-11817-6/briefing/signup	Predicting clinical outcomes from large scale cancer genomic profiles with deep survival models	Yousefi, Safoora	2017	Mulitple cancer types	No	Retrospective	Clinicopathologic;Genomics;Proteomics	Not stated	Not stated	Yes	TCGA	Overall Survival	R;Python;MATLAB	Available upon request	NN;Regularised Cox;Trees	EN Cox;RSF;SurvivalNet	None	None	None	Repeated Train/Test split	C-Index	None	None
https://www.frontiersin.org/articles/10.3389/fonc.2021.705010/full	Personally Tailored Survival Prediction of Patients With Follicular Lymphoma Using Machine Learning Transcriptome-Based Models	Mosquera Orgueira, Adrián	2022	Blood Cancer	Cohort-level	Retrospective	Transcriptomics	Train: 184, External validation: 106	Not stated	Yes	GEO	Overall Survival	Not stated	Available upon request	Trees	RSF	None	None	Univariate CPH;RFE;Stepwise selection	None	C-Index	Brier Score;Other	tC-Index
https://www.frontiersin.org/articles/10.3389/fonc.2020.588990/full	SurvNet: A Novel Deep Neural Network for Lung Cancer Survival Analysis With Missing Values	Wang, Jianyong	2021	Lung Cancer	Cohort-level	Retrospective	Clinicopathologic	1137 training. 9534 external validation	Not stated	Available upon request;Yes	SEER;H	Overall Survival	Python	Not stated	Multi-task;NN;Regularised Cox	EN Cox;Novel multi-task based neural network;SurvNet	CPH	None	None	Train/Test split	C-Index	None	None
https://www.sciencedirect.com/science/article/pii/S0010482506001867	Double-blind evaluation and benchmarking of survival models in a multi-centre study	Taktak, A.	2007	Melanoma	Patient-level	Retrospective	Clinicopathologic	2880	Not stated	Yes	DB	Overall Survival	Other	Not stated	NN	Partial logistic radial basis function (RBF) networks;PLANNARD	CPH;Parametric	None	None	Train/Test split	None	Calibration Curve	tC-Index
https://academic.oup.com/bioinformatics/article-abstract/38/12/3259/6571806	Tightly integrated multiomics-based deep tensor survival model for time-to-event prediction	Zhang, Jasper Zhongyuan	2022	Mulitple cancer types	No	Retrospective	Clinicopathologic;Genomics;Transcriptomics	BRC (n = 755) and CRC (n = 342)	Not stated	Yes	TCGA	Overall Survival	Python;MATLAB	Code available	NN	DeepHit;DeepSurv;DSM;ESM;Loghazard Net;SALMON	None	None	None	Train/Test split	C-Index;IBS	Brier Score	None
https://medinform.jmir.org/2022/2/e33440	The Application and Comparison of Machine Learning Models for the Prediction of Breast Cancer Prognosis: Retrospective Cohort Study	Xiao, Jialong	2022	Breast Cancer	Cohort-level	Retrospective	Clinicopathologic	22176	Not stated	Not stated	H	Overall Survival	R;Python	Code available	Regularised Cox;SVM;Trees	EN Cox;RSF;SSVM	CPH	None	Other	None	C-Index;IBS	Brier Score	AUC
https://www.pnas.org/doi/abs/10.1073/pnas.1717139115	Predicting cancer outcomes from histology and genomics using convolutional networks	Mobadersany, Pooya	2018	Brain Cancer	Cohort-level	Retrospective	Clinicopathologic;Raw imaging data;Genomics	769	Not stated	Yes	TCGA	Overall Survival	Python;TensorFlow	Code available	NN	SurvivalCNN	CPH	None	None	Repeated Train/Test split	C-Index	None	None
https://aacrjournals.org/cancerres/article-pdf/doi/10.1158/0008-5472.CAN-21-3074/3109139/can-21-3074.pdf	Comprehensive Evaluation of Machine Learning Models and Gene Expression Signatures for Prostate Cancer Prognosis Using Large Population Cohorts	Li, Ruidong	2022	Prostate Cancer	Cohort-level	Retrospective	Genomics	total n = 1558	Not stated	Yes	TCGA;GEO;DB	Overall Survival	R	Code available	Regularised Cox;Trees;Other	Cox PLS;LASSO Cox;Ridge Cox;RSF;SuperPC	CPH	None	None	CV	C-Index	None	None
https://link.springer.com/article/10.1186/s12885-018-4985-2	Spatially varying effects of predictors for the survival prediction of nonmetastatic colorectal Cancer	Tian, Yu	2018	Colon & Rectal Cancer	Patient-level	Retrospective	Clinicopathologic	128061	Not stated	Yes	SEER	Overall Survival	R	Not stated	Trees	RSF	CPH;Parametric	None	None	Train/Test split	C-Index	None	None
https://www.sciencedirect.com/science/article/pii/S0010482521002754	Integrating multi-omics data through deep learning for accurate cancer prognosis prediction	Chai, Hua	2021	Pan-cancer	Cohort-level	Retrospective	Genomics;Transcriptomics	Table 1 for sample sizes of TCGA data	Not stated	Yes	TCGA	Overall Survival	Not stated	Code available	NN;Regularised Cox	AE Cox;ContactAE-Cox;DCAP;DL-Cox;EN Cox;	CPH	None	None	Train/Test split	C-Index	None	None
https://www.nature.com/articles/s41598-023-28393-7	Comparing machine learning approaches to incorporate time‐varying covariates	Cygu, Steve	2023	Pan-cancer	Patient-level	Retrospective	Clinicopathologic	Development cohort: 153296, Validation cohort: 102198	Not stated	Available upon request	DB	Overall Survival	R	Code available	Boosting;Regularised Cox;Trees	EN Cox;GBM;LASSO Cox;Ridge Cox;RSF	CPH	None	None	Train/Test split	C-Index	None	AUC
https://www.sciencedirect.com/science/article/pii/S0010482523000410	Deep multimodal graph-based network for survival prediction from highly multiplexed images and patient variables	Fu, Xiaohang	2023	Breast Cancer	Cohort-level	Retrospective	Clinicopathologic;Genomics	n = 456 (METABRIC), n = 285 (Basel)	Not stated	Yes	pack	Overall Survival	Not stated	Not stated	NN;Regularised Cox;Trees	AttentionSurv;BroadSurv;DAGSurv;DeepHit;DeepSurv;DMGN;EN Cox;LASSO Cox;Ridge Cox;RSF	CPH	Hand-selected	None	CV	C-Index	None	None
https://ieeexplore.ieee.org/abstract/document/8731689/	An Improved Muti-Task Learning Algorithm for Analyzing Cancer Survival Data	Gu, Wangrong	2021	Mulitple cancer types	No	Retrospective	Clinicopathologic;Genomics	NSBCD (breast cancer) n = 115; VDV (breast cancer) n = 78; AML (myeloid leukemia) n = 116; Lung (Lung cancer) n = 86; MCL (neoplastic lymphoma) n = 92; DBCD (breast cancer) n = 295	Not stated	Yes	pack	Overall Survival	Not stated	Not stated	Multi-task;Regularised Cox	EN Cox;IMACS;LASSO Cox;MTL	CPH;Parametric	None	None	CV	C-Index	None	AUC
https://link.springer.com/article/10.1186/1471-2105-9-14	Allowing for mandatory covariates in boosting estimation of sparse high-dimensional survival models	Binder, Harald	2008	Blood Cancer	No	Retrospective	Clinicopathologic;Genomics	222	Not stated	Not stated	pack	Overall Survival	R	Not stated	Boosting;Regularised Cox	Boosted Cox;CoxPath	None	None	None	Bootstrapping	None	None	Other
https://onlinelibrary.wiley.com/doi/abs/10.1002/bimj.202100164	High-dimensional feature selection in competing risks modeling: A stable approach using a split-and-merge ensemble algorithm	Sun, Han	2023	Bladder Cancer	No	Retrospective	Clinicopathologic;Genomics	385	Not stated	Yes	GEO	Overall Survival	R	Code available	Boosting;Competing Risk	Boosted Cox;RAEN	Other	None	None	Train/Test split	IBS	Brier Score	AUC
https://link.springer.com/article/10.1007/s00330-018-5770-y	Development of a radiomics nomogram based on the 2D and 3D CT features to predict the survival of non-small cell lung cancer patients	Yang, Lifeng	2019	Lung Cancer	Patient-level	Retrospective	Clinicopathologic;Radiomics	n = training: 239; testing: 80 and external validation: 52	Not stated	Yes	TCIA	Overall Survival	R	Not stated	Regularised Cox	LASSO Cox	None	None	None	Train/Test split	C-Index	None	None
https://link.springer.com/article/10.1007/s00330-020-06737-5	Machine learning and radiomic phenotyping of lower grade gliomas: improving survival prediction	Choi, Yoon Seong	2020	Brain Cancer	Patient-level	Retrospective	Clinicopathologic;Radiomics	205 and 91 patients were selected for the institutional and TCGA cohorts, respectively.	Not stated	Yes;Not stated	TCGA;H	Overall Survival	R	Not stated	Trees	RSF	None	None	Minimal depth;Log-rank test	None	None	None	AUC
https://www.nature.com/articles/s41467-020-20167-3	A meta-learning approach for genomic survival analysis	Qui, Yeping Lina	2020	Pan-cancer	Patient-level	Retrospective	Transcriptomics	TCGA: each greater than 450 expect MESO (<90); independent valdation: GEO NSCLC (129)	Not stated	Yes	TCGA;TCIA;GEO	Overall Survival	Not stated	Code available	NN	ANN for survival	None	None	None	Train/Test split	C-Index;IBS	Brier Score	None
https://academic.oup.com/gigascience/article-abstract/8/12/giz153/5690077	Prognostic model for multiple myeloma progression integrating gene expression and clinical features	Sun, Chen	2019	Blood Cancer	No	Retrospective	Clinicopathologic;Genomics;Transcriptomics	4 cohorts from different sources, GSE24080UAMS [15], HOVON65 [16], EMTAB4032 [17], and MMRF [18]. The number of patients in the cohorts is 559, 282, 147, and 636, respectively.	Not stated	Yes	GEO;DB	Overall Survival	Python;MATLAB;Other	Code available	Regularised Cox;Trees;Other	GPR;GuanRank;LASSO Cox;RSF	None	None	VImp	Repeated CV	C-Index	None	AUC
https://pmc.ncbi.nlm.nih.gov/articles/PMC9091455/	Determination of Survival of Gastric Cancer Patients With Distant Lymph Node Metastasis Using Prealbumin Level and Prothrombin Time: Contour Plots Based on Random Survival Forest Algorithm on High-Dimensionality Clinical and Laboratory Datasets	Zhang, Cheng	2022	Gastric Cancer	Patient-level	Retrospective	Clinicopathologic	289	Other	Yes	H	Overall Survival	R	Not stated	Trees	RSF	None	None	None	Other	C-Index	None	AUC
https://www.mdpi.com/1660-4601/18/5/2679	Predicting Survival in Veterans with Follicular Lymphoma Using Structured Electronic Health Record Information and Machine Learning	Li, Chunyang	2021	Blood Cancer	Patient-level	Retrospective	Clinicopathologic	523	Not stated	Available upon request	DB	Overall Survival	R	Not stated	Regularised Cox;Trees	LASSO Cox;RSF	CPH	None	None	CV	C-Index	None	None
https://www.frontiersin.org/articles/10.3389/fmed.2022.833283/full	Progression-Free Survival Prediction in Small Cell Lung Cancer Based on Radiomics Analysis of Contrast-Enhanced CT	Chen, Ningxin	2022	Lung Cancer	Patient-level	Retrospective	Clinicopathologic;Radiomics	n = 186; training set (130 cases) and test set (56 cases).	Pre-treatment	Available upon request	U	Progression-free Survival	Python	Not stated	Trees	RSF	None	None	Univariate CPH;VIF;RSF	Train/Test split	C-Index	None	AUC
https://journals.plos.org/ploscompbiol/article?id=10.1371/journal.pcbi.1003047	Improving Breast Cancer Survival Analysis through Competition-Based Multidimensional Modeling	Bilal, Erhan	2013	Breast Cancer	No	Retrospective	Clinicopathologic;Genomics;Transcriptomics	Training (METABRIC) n = 980; External validation: METABRIC2 (n = 988) and MicMa (n = 102)	Not stated	Yes;Available upon request	pack	Overall Survival	R	Code available	Boosting;Ensemble;Regularised Cox;Trees	Boosted Cox;EN Cox;Ensemble Combinations;LASSO Cox;RSF	None	Pre-defined feature set;Variance thresholding;Clustering;Other	Univariate CPH	Train/Test split	C-Index	None	None
https://www.frontiersin.org/journals/cell-and-developmental-biology/articles/10.3389/fcell.2021.661105/full	Integrative Analysis Identified a 6-miRNA Prognostic Signature in Nasopharyngeal Carcinoma	Chen, Yunqin	2021	Head and Neck Cancer	Cohort-level	Retrospective	Clinicopathologic;Transcriptomics	Training: GSE32960 (n = 312), GSE70970 (n = 246) and External Validation: GSE36682 (n = 62)	Not stated	Yes	GEO	Overall Survival	R	Not stated	Regularised Cox	EN Cox;LASSO Cox;Ridge Cox	None	Pathway analysis	Other	CV	None	None	AUC
https://www.nature.com/articles/s41598-017-10649-8	A Deep Learning-Based Radiomics Model for Prediction of Survival in Glioblastoma Multiforme	Lao, Jiangwei	2017	Brain Cancer	Patient-level	Retrospective	Radiomics	n = 112 discovery cohort comprising 75 patients from the Cancer Genome Archive (TCGA) database16, and an independent validation cohort comprising 37 patients collected in Sun Yaten University Cancer Center, Guangzhou, China.	Not stated	Yes;Not stated	TCGA;H	Overall Survival	R	Not stated	Regularised Cox	LASSO Cox	None	None	Univariate CPH	None	C-Index	None	None
https://ieeexplore.ieee.org/abstract/document/9555245/	A Novel Tumor Progression Prediction Method for Multimode Ablation Treatment	Wang, Xinyi	2022	Liver Cancer	Patient-level	Retrospective	Clinicopathologic;Radiomics	n = 17	Post-operative	Not stated	H	Overall Survival	Python	Not stated	NN;Regularised Cox;Trees	DNN for survival;LASSO Cox;RSF	None	Correlation	VImp;LASSO Cox	Other	C-Index	None	AUC
https://www.nature.com/articles/s41746-022-00659-w	Developing machine learning algorithms for dynamic estimation of progression during active surveillance for prostate cancer	Lee, Changhee	2022	Prostate Cancer	Patient-level	Prospective	Clinicopathologic;Radiomics	n = 585	Pre-treatment	Available upon request	H	Progression-free Survival	Python	Code available	NN	DDHL	CPH	None	None	Repeated Train/Test split	None	None	tC-Index
https://www.thelancet.com/journals/landig/article/PIIS2589-7500(20)30314-9/fulltext	Application of a novel machine learning framework for predicting non-metastatic prostate cancer-specific mortality in men using the Surveillance, Epidemiology, and End Results (SEER) database	Lee, Changhee	2021	Prostate Cancer	Patient-level	Retrospective	Clinicopathologic	171942	Pre-operative	Yes	SEER	Cancer-specific Survival	R;Python;Other	Code available	Ensemble;NN;Trees	CSF;DeepHit;RSF;Survival Quilts	SOTA	None	None	Train/Test split	None	Calibration Curve;Brier Score	tC-Index;DCA
https://onlinelibrary.wiley.com/doi/abs/10.1002/sim.8090	Extreme learning machine Cox model for high-dimensional survival analysis	Wang, Hong	2019	Mulitple cancer types	No	Retrospective	Clinicopathologic;Genomics;Transcriptomics	Table 1 for sample sizes	Not stated	Yes	pack	Overall Survival;Recurrence-free Survival	R	Not stated	Boosting;NN;Regularised;Trees	Boosted Cox;CoxBoost;ELMCoxBAR;LASSO Cox;Ridge Cox;RSF	None	None	None	Repeated CV	C-Index;IBS	Brier Score	None
https://ascopubs.org/doi/abs/10.1200/CCI.17.00065	Deep Learning–Based Survival Analysis Identified Associations Between Molecular Subtype and Optimal Adjuvant Treatment of Patients With Gastric Cancer	Lee, Jeeyun	2018	Gastric Cancer	Patient-level	Retrospective	Clinicopathologic	1186	Not stated	Yes;Not stated	GEO;DB	Overall Survival	Python	Not stated	NN	SRN	None	None	None	Repeated Train/Test split	C-Index	Calibration Curve	AUC;DCA
https://www.sciencedirect.com/science/article/pii/S0169260720315170	Deep learning for risk prediction in patients with nasopharyngeal carcinoma using multi-parametric MRIs	Jing, Bingzhong	2020	Head and Neck Cancer	No	Prospective	Clinicopathologic;Raw imaging data	1417 + 429 (validation)	Not stated	Yes	H	Progression-free Survival	R;Python	Not stated	Boosting;NN;Regularised Cox;Trees	BoostCI;LASSO Cox;MDSN;RSF	None	None	None	Train/Test split	C-Index	None	None
https://ajronline.org/doi/abs/10.2214/AJR.20.23490	CT Radiomics–Based Preoperative Survival Prediction in Patients With Pancreatic Ductal Adenocarcinoma	Park, Seyoun	2021	Pancreatic Cancer	Patient-level	Retrospective	Clinicopathologic;Radiomics	153	Pre-operative	Not stated	U	Overall Survival	Not stated	Not stated	Trees	RSF	None	None	mRMR;Other	Train/Test split	C-Index	None	None
https://journals.plos.org/plosone/article?id=10.1371/journal.pone.0218642	A machine learning algorithm predicts molecular subtypes in pancreatic ductal adenocarcinoma with differential response to gemcitabine-based versus FOLFIRINOX chemotherapy	Kaissis, Georgios	2019	Pancreatic Cancer	Patient-level	Retrospective	Clinicopathologic;Radiomics	55	Not stated	Yes	DB	Overall Survival;Disease-free Survival	Python	Not stated	Boosting	gradient-boosted survival regression	None	None	None	Train/Test split;Other	C-Index	None	None
https://www.sciencedirect.com/science/article/pii/S0169260722003303	Deep learning based time-to-event analysis with PET, CT and joint PET/CT for head and neck cancer prognosis	Wang, Yiling	2022	Head and Neck Cancer	Patient-level	Retrospective	Raw imaging data	4 different Canadian hospitals (n = 293) and the MAASTRO clinic (n = 74) were used for training. CRO cohort (110 patients) for external validation	Not stated	Yes;Not stated	TCIA;H	Overall Survival;Metastasis-free Survival	Python	Not stated	NN	Deep learning based time-to-event	None	None	None	CV	C-Index	None	None
https://www.jmlr.org/papers/volume12/vanbelle11a/vanbelle11a.pdf	Learning Transformation Models for Ranking and Survival Analysis	Van Belle, Vanya	2011	Mulitple cancer types	Cohort-level	Retrospective	Clinicopathologic;Genomics	See criteria above	Not stated	Yes	pack	Not Stated	Not stated	Not stated	Regularised Cox;SVM	LASSO Cox;Ridge Cox;SSVM	CPH	None	None	CV	C-Index	None	AUC
https://www.frontiersin.org/articles/10.3389/fimmu.2022.1024707/full	Assessing the efficacy of immunotherapy in lung squamous carcinoma using artificial intelligence neural network	Li, Siqi	2022	Lung Cancer	Patient-level	Retrospective	Clinicopathologic	289	Post-treatment	Available upon request	H	Overall Survival	R;Python	Code available	NN	DeepSurv	None	None	None	Train/Test split	None	None	AUC
https://onlinelibrary.wiley.com/doi/abs/10.1155/2018/2178645	Predicting Advanced Prostate Cancer from Modeling Early Indications in Biopsy and Prostatectomy Samples via Transductive Semi-Supervised Survival Analysis	Khan, Faisal M.	2018	Prostate Cancer	No	Retrospective	Clinicopathologic	Dataset 1: 262, Dataset 2: 342, Dataset 3: 340	Post-operative	Available upon request	U	Recurrence-free Survival;Other	Not stated	Not stated	SVM	SVRc	CPH	None	None	None	Other	None	None
https://link.springer.com/article/10.1186/s12885-022-09832-6	MRI-based random survival Forest model improves prediction of progression-free survival to induction chemotherapy plus concurrent Chemoradiotherapy in Locoregionally Advanced nasopharyngeal carcinoma	Pei, Wei	2022	Head and Neck Cancer	Patient-level	Retrospective	Clinicopathologic;Radiomics	n = 294 (206 train, 88 test)	Post-treatment	Available upon request	H	Progression-free Survival	R	Not stated	Trees	RSF	CPH	None	None	Train/Test split	None	None	AUC
https://www.tandfonline.com/doi/abs/10.1080/00949655.2014.929131	Automatic model selection for high- dimensional survival analysis	Lang, M	2014	Lung Cancer	No	Retrospective	Clinicopathologic;Genomics	GSE31210’ n = 204, ‘GSE4573’ n = 129, ‘Uppsala’ n = 196, ‘Jacob’ n = 440	Not stated	Yes;Not stated	GEO;DB	Not Stated	R	Code available	Boosting;Regularised Cox	Boosted Cox;EN Cox;GBM;LASSO Cox;Ridge Cox;RSF	CPH	Hand-selected;Pre-defined feature set;Variance thresholding	Univariate CPH;mRMR;Other	CV	C-Index	None	None
https://aapm.onlinelibrary.wiley.com/doi/abs/10.1118/1.4916088	Predicting adenocarcinoma recurrence using computational texture models of nodule components in lung CT	Depeursinge, Adrien	2015	Lung Cancer	Cohort-level	Retrospective	Radiomics	101	Pre-operative	Not stated	H	Recurrence-free Survival	R	Not stated	Regularised;SVM	LASSO Cox;SSVM	None	Other model	None	CV	C-Index	None	None
https://www.frontiersin.org/articles/10.3389/fonc.2020.567160/full	Value of 18F-FDG PET/CT-Based Radiomics Nomogram to Predict Survival Outcomes and Guide Personalized Targeted Therapy in Lung Adenocarcinoma With EGFR Mutations	Yang, Bin	2020	Lung Cancer	Patient-level	Retrospective	Clinicopathologic;Radiomics	109	Not stated	Available upon request	H	Overall Survival	R	Not stated	Regularised Cox	LASSO Cox	CPH	Correlation	None	Train/Test split	C-Index	None	None
https://www.sciencedirect.com/science/article/pii/S1083879120304717	A Personalized Prediction Model for Outcomes after Allogeneic Hematopoietic Cell Transplant in Patients with Myelodysplastic Syndromes	Nazha, Aziz	2020	Blood Cancer	Patient-level	Retrospective	Clinicopathologic;Genomics	1514	Other	No	DB	Overall Survival;Recurrence-free Survival	R	Not stated	Trees	RSF	SOTA	Pre-defined feature set	VImp	Train/Test split	C-Index	None	None
https://www.sciencedirect.com/science/article/pii/S0933365721000701	Fenchel duality of Cox partial likelihood with an application in survival kernel learning	Wilson, Christopher M.	2021	Melanoma	No	Retrospective	Genomics;Transcriptomics	450	Not stated	Yes	TCGA	Overall Survival	R	Code available	Boosting;Trees;Other	GBM Cox;MKCox;RSF;SurvELM	None	None	None	Train/Test split	C-Index	None	None
https://www.sciencedirect.com/science/article/pii/S0957417418304949	A Deep Active Survival Analysis approach for precision treatment recommendations: Application of prostate cancer	Nezhad, Milad Zafar	2019	Prostate Cancer	Patient-level	Retrospective	Clinicopathologic	n = approx. 6000	Not stated	Yes	SEER	Overall Survival	Not stated	Not stated	NN;Trees	DASA;RSF	CPH	None	None	Repeated Train/Test split	C-Index	None	None
https://jamanetwork.com/journals/jamanetworkopen/article-abstract/2769619	Development of a Machine Learning Model for Survival Risk Stratification of Patients With Advanced Oral Cancer	Tseng, Yi-Ju	2020	Head and Neck Cancer	Patient-level	Retrospective	Clinicopathologic;Genomics	334	Not stated	Not stated	H	Overall Survival;Metastasis-free Survival;Local Control	R	Not stated	Regularised Cox	EN Cox	CPH	None	None	Other	C-Index	None	None
https://link.springer.com/article/10.1186/s12859-019-2942-y	Block Forests: random forests for blocks of clinical and omics covariate data	Hornung, Roman	2019	Pan-cancer	No	Retrospective	Clinicopathologic;Genomics;Transcriptomics	See table 1	Not stated	Yes	TCGA	Overall Survival	R	Code available	Boosting;Regularised Cox;Trees	BlockForest;BlockVarSel;IPF-LASSO;LASSO Cox;model-based gradient boosting;Priority-Lasso;RandomBlock;RSF;SplitWeights;VarProb	None	None	None	CV	C-Index	None	None
https://www.mdpi.com/2079-9292/10/12/1396	Survival Prediction of Lung Cancer Using Small-Size Clinical Data with a Multiple Task Variational Autoencoder	Vo Thanh-Hung	2021	Lung Cancer	Cohort-level	Retrospective	Clinicopathologic	5206	Diagnosis	Not stated	H	Overall Survival	Not stated	Not stated	Multi-task;NN	CoxCC;CoxTime;DeepSurv;MVAESA	None	None	None	Train/Test split	C-Index	None	None
https://onlinelibrary.wiley.com/doi/abs/10.1155/2021/6641421	Prognostic Models for Nonmetastatic Triple-Negative Breast Cancer Based on the Pretreatment Serum Tumor Markers with Machine Learning	Chen, Huihui	2021	Breast Cancer	Patient-level	Retrospective	Clinicopathologic;Other	258	Pre-treatment	Available upon request	H	Overall Survival;Disease-free Survival	R	Not stated	Regularised Cox;Trees	LASSO Cox;RSF	None	None	None	None	None	None	AUC
https://www.frontiersin.org/articles/10.3389/fncom.2022.916511/full	Survival prediction for patients with glioblastoma multiforme using a Cox proportional hazards denoising autoencoder network	Yan, Ting	2023	Brain Cancer	No	Retrospective	Raw imaging data	205	Pre-operative	Yes	DB	Overall Survival	Not stated	Not stated	NN	DAE	SOTA	None	None	Train/Test split	Other	None	AUC
https://pmc.ncbi.nlm.nih.gov/articles/PMC9853120/	Evaluation of race/ethnicity-specific survival machine learning models for Hispanic and Black patients with breast cancer	Park, Jung In	2023	Breast Cancer	Patient-level	Retrospective	Clinicopathologic	total of n = 322348; number of Hispanic patients was 59204 (18.4%), and black was 20073 (6.2%).	Not stated	Yes	SEER	Overall Survival	Python	Not stated	Boosting;SVM;Trees	GBM;SSVM;Survival tree	CPH	Variance thresholding	None	Train/Test split	C-Index	None	None
https://aacrjournals.org/cancerpreventionresearch/article-abstract/12/12/877/47219	Post Genome-Wide Gene–Environment Interaction Study Using Random Survival Forest: Insulin Resistance, Lifestyle Factors, and Colorectal Cancer Risk	Jung, Su Yon	2019	Colon & Rectal Cancer	Patient-level	Retrospective	Clinicopathologic;Genomics	11078	Diagnosis	Yes	GEO	Time to Diagnosis	R	Not stated	Trees	RSF	None	None	Univariate CPH;Multivariate CPH;VIF;Minimal depth;VImp	Other	C-Index	None	None
https://www.mdpi.com/2072-6694/13/23/6054	Deep Learning Predicts the Malignant-Transformation-Free Survival of Oral Potentially Malignant Disorders	Adeoye, John	2021	Head and Neck Cancer	Patient-level	Retrospective	Clinicopathologic	Training: 716; External validation: 382	Diagnosis	Available upon request	H	Time to Diagnosis	Python	Not stated	NN;Trees	CoxTime;DeepHit;DeepSurv;RSF	CPH	None	None	Train/Test split;CV	C-Index;IBS	Brier Score	None
https://www.frontiersin.org/articles/10.3389/fimmu.2022.1020729/full	Identification of a claudin-low subtype in clear cell renal cell carcinoma with implications for the evaluation of clinical outcomes and treatment efficacy	Zhang, Cuijian	2022	Kidney Cancer	No	Retrospective	Transcriptomics	530	Not stated	Yes	TCGA	Overall Survival	R	Not stated	Boosting;Regularised Cox;Trees	Boosted Cox;LASSO Cox;RSF	None	Correlation;Pre-defined feature set;Other	None	None	C-Index	None	None
https://www.mdpi.com/2072-6694/14/5/1228	Multitask Learning Radiomics on Longitudinal Imaging to Predict Survival Outcomes following Risk-Adaptive Chemoradiation for Non-Small Cell Lung Cancer	Forouzannezhad, Parisa	2022	Lung Cancer	Patient-level	Prospective	Radiomics	45	Pre-treatment;Other	Yes	TCIA	Overall Survival	Python	Not stated	Boosting;SVM;Trees	Component-wise gradient boosting survival;EN Cox;RSF;SSVM	None	None	Other	Repeated CV	C-Index	Other	None
https://link.springer.com/article/10.1186/s12859-023-05160-z	Deep learning model integrating positron emission tomography and clinical data for prognosis prediction in non-small cell lung cancer patients	Oh, Seungwon	2023	Lung Cancer	Cohort-level	Retrospective	Clinicopathologic;Raw imaging data	2687	Diagnosis	Yes	H	Overall Survival	Not stated	Not stated	NN	DeepSurv	CPH	None	None	Train/Test split	C-Index	None	AUC;Other
https://www.thelancet.com/journals/ebiom/article/PIIS2352-3964(22)00308-5/fulltext	Prediction of lung malignancy progression and survival with machine learning based on pre-treatment FDG-PET/CT	Huang, Brian	2022	Lung Cancer	Cohort-level	Retrospective	Clinicopathologic;Raw imaging data;Radiomics	965	Pre-treatment	Available upon request	H	Overall Survival	Python	Code available	Trees	RSF	None	Other model	None	Train/Test split	C-Index;IBS	Brier Score	None
https://aasldpubs.onlinelibrary.wiley.com/doi/pdf/10.1002/lt.26332	The Toronto Postliver Transplantation Hepatocellular Carcinoma Recurrence Calculator: A Machine Learning Approach	Ivanics, Tommy	2022	Liver Cancer	No	Retrospective	Clinicopathologic	1013	Other	Available upon request	H	Recurrence-free Survival	Python	Not stated	NN;Regularised Cox;SVM;Trees	DeepSurv;EN Cox;RSF;SSVM	None	None	None	Train/Test split;CV	C-Index	None	None
https://www.mdpi.com/2075-4426/11/8/787	Progression-Free Survival Prediction in Patients with Nasopharyngeal Carcinoma after Intensity-Modulated Radiotherapy: Machine Learning vs. Traditional Statistics	Oei, Ronald Wihal	2021	Head and Neck Cancer	Patient-level	Retrospective	Clinicopathologic	412	Post-treatment	Available upon request	H	Progression-free Survival	Python	Not stated	NN;Trees	CSF;DeepSurv	CPH	None	None	Train/Test split	C-Index;IBS	Brier Score	None
https://journals.sagepub.com/doi/abs/10.1177/1010428318799264	Deep learning approach for survival prediction for patients with synovial sarcoma	Han, Ilkyu	2018	Other	Patient-level	Retrospective	Clinicopathologic	242	Post-operative	Not stated	H	Overall Survival	Python	Not stated	NN	a novel deep-learning-based prediction algorithm that can analyze lost cases in a sequential manner	CPH	None	None	Train/Test split;CV	None	None	AUC
https://pmc.ncbi.nlm.nih.gov/articles/PMC8504135/	An Adaptive Transfer-Learning- Based Deep Cox Neural Network for Hepatocellular Carcinoma Prognosis Prediction	Chai, Hua	2021	Liver Cancer	Cohort-level	Retrospective	Clinicopathologic;Transcriptomics	Not given for training data. External validation (See Q4.3)	Not stated	Yes	TCGA;GEO	Overall Survival	Python	Not stated	NN;Regularised Cox;Trees	aATRCN;DeepSurv;EN Cox;RSF;TRCN;TRCN*	None	Pathway analysis;Clustering	None	CV	C-Index	None	None
https://ascpt.onlinelibrary.wiley.com/doi/abs/10.1002/psp4.12848	Machine learning-guided covariate selection for time-to-event models developed from a small sample of real-world patients receiving bevacizumab treatment	Karatza, Eleni	2022	Colon & Rectal Cancer	Cohort-level	Retrospective	Clinicopathologic;Other	46	Post-treatment	No	U	Overall Survival;Progression-free Survival	R	Not stated	Regularised Cox;Trees	EN Cox;LASSO Cox;Ridge Cox;RSF;Survival Tree	CPH	None	None	Bootstrapping	C-Index	Other	AUC
https://link.springer.com/article/10.1186/s12859-020-03850-6	Investigating the relevance of major signaling pathways in cancer survival using a biologically meaningful deep learning model	Feng, Jiarui	2021	Mulitple cancer types	Cohort-level	Retrospective	Clinicopathologic;Genomics	BRCA (n=1057), LUAD (n=500), GBM (n=484), SKCM (n=358)	Not stated	Yes	TCGA	Overall Survival	Python	Not stated	NN;Trees	DeepSigSurvNet;RSF	None	Pathway analysis;Expression thresholding	None	Train/Test split	C-Index	None	None
https://link.springer.com/article/10.1186/s12885-016-2361-7	Prediction of non-muscle invasive bladder cancer outcomes assessed by innovative multimarker prognostic models	López de Maturana, E.	2016	Bladder Cancer	Patient-level	Retrospective	Clinicopathologic;Genomics	n = 810 for TFR and 822 for TP	Not stated	Available upon request	H	Recurrence-free Survival;Progression-free Survival	Not stated	Not stated	Bayesian	Adapted Bayesian sequential threshold models in combination with LASSO were applied to consider the time-to-event	None	Hand-selected	None	CV	None	None	AUC;Other
https://www.frontiersin.org/articles/10.3389/fonc.2020.623818/full	Development and Validation of a Personalized Survival Prediction Model for Uterine Adenosarcoma: A Population-Based Deep Learning Study	Qu, Wenjie	2021	Uterine Cancer	Patient-level	Retrospective	Clinicopathologic	797	Not stated	Yes	SEER	Overall Survival	Python;Stata	Not stated	NN	DSL	CPH	Correlation	None	Train/Test split	C-Index;IBS	Calibration Curve;Brier Score	Other
https://link.springer.com/article/10.1186/s12874-022-01811-6	Model selection for survival individualized treatment rules using the jackknife estimator	Honvoh, Gilson D.	2022	Lung Cancer	Cohort-level	Retrospective	Clinicopathologic	224	Not stated	Available upon request	CT	Overall Survival	R	Available upon request	Trees	RSF	CPH;Other	None	None	CV	Other	None	None
https://aacrjournals.org/clincancerres/article-abstract/25/14/4271/81634	Prognostic Value of Deep Learning PET/CT-Based Radiomics: Potential Role for Future Individual Induction Chemotherapy in Advanced Nasopharyngeal Carcinoma	Peng, Hao	2019	Head and Neck Cancer	Patient-level	Prospective	Clinicopathologic;Radiomics	707	Not stated	Yes	H	Disease-free Survival	R;Python;MATLAB	Not stated	Regularised Cox	LASSO Cox	None	None	None	Train/Test split	C-Index	Calibration Curve	AUC
https://acta.tums.ac.ir/index.php/acta/article/view/8947	Predicting Factors Affecting the First Recurrence of Epithelial Ovarian Cancer Using Random Survival Forest	Deldar, Maryam	2021	Ovarian Cancer	Cohort-level	Retrospective	Clinicopathologic	141	Not stated	Not stated	H	Recurrence-free Survival	R	Not stated	Trees	RSF	None	None	None	Bootstrapping	Other	None	None
https://www.mdpi.com/2072-6694/13/12/3098	Deep Learning with Quantitative Features of Magnetic Resonance Images to Predict Biochemical Recurrence of Radical Prostatectomy: A Multi-Center Study	Yan, Ye	2021	Prostate Cancer	Patient-level	Retrospective	Clinicopathologic;Radiomics	485	Pre-operative	Available upon request	H	Recurrence-free Survival	R	Not stated	NN	DNN for survival	CPH	None	Univariate CPH	None	C-Index	Calibration Curve;Other	AUC;DCA
https://onlinelibrary.wiley.com/doi/abs/10.1002/sim.8542	Deep learning for survival outcomes	Steingrimsson, Jon A.	2020	Breast Cancer	No	Retrospective	Clinicopathologic;Genomics	144	Not stated	Yes	pack	Metastasis-free Survival	R;Python	Code available	NN;Regularised Cox;Trees	CUDL;DeepSurv;LASSO Cox;RSF	None	None	None	CV	IBS	Brier Score	None
https://link.springer.com/article/10.1007/s12672-022-00548-4	Radiation and immune checkpoint inhibitor‐mediated pneumonitis risk stratifcation in patients with locally advanced non‐small cell lung cancer: role of functional lung radiomics?	Thomas, Hannah M. T.	2022	Lung Cancer	Patient-level	Prospective	Clinicopathologic;Radiomics	39	Pre-treatment	Yes	TCIA	Other	R	Not stated	Regularised Cox	LASSO Cox	None	None	None	Bootstrapping	C-Index	None	None
https://www.mdpi.com/2073-4425/10/3/240	Group Lasso Regularized Deep Learning for Cancer Prognosis from Multi-Omics and Clinical Features	Xie, Gangcai	2019	Pan-cancer	Cohort-level	Retrospective	Clinicopathologic;Genomics;Proteomics;Transcriptomics	GBM 579, OV 571, KIRC 532, HNSC 528, LUAD 507, LUSC 504, SKCM 469, STAD 443, BLCA 409, LIHC 377, SARC 261, LAML 198, PAAD 185, ESCA 185	Not stated	Yes	TCGA	Overall Survival	R;Python	Code available	NN	GDP	None	None	None	Train/Test split	C-Index	None	None
https://www.frontiersin.org/articles/10.3389/fonc.2021.749114/full	MRI Radiomic Features: A Potential Biomarker for Progression-Free Survival Prediction of Patients With Locally Advanced Cervical Cancer Undergoing Surgery	Cai, Mengting	2021	Cervical Cancer	Patient-level	Prospective	Clinicopathologic;Radiomics	181	Pre-treatment	Available upon request	H	Progression-free Survival	R;SPSS	Not stated	Regularised Cox	LASSO Cox	None	None	Univariate CPH	Train/Test split	C-Index	None	AUC
https://link.springer.com/article/10.1186/s12967-022-03262-5	Radiomic analysis for predicting prognosis of colorectal cancer from preoperative 18F-FDG PET/CT	Lv, Lilang	2022	Colon & Rectal Cancer	Patient-level	Retrospective	Clinicopathologic;Radiomics	196	Pre-operative	Available upon request	H	Recurrence-free Survival	R	Not stated	Trees	RSF	None	None	Univariate CPH;RSF	Train/Test split	C-Index	None	None
https://onlinelibrary.wiley.com/doi/abs/10.1155/2016/2157984	Survival Prediction and Feature Selection in Patients with Breast Cancer Using Support Vector Regression	Goli, Shahrbanoo	2016	Breast Cancer	Patient-level	Retrospective	Clinicopathologic	573	Not stated	Not stated	H	Overall Survival	R;MATLAB	Not stated	SVM	Support Vector Regression (SVR) for survival analysis	CPH	None	RFE;Other	Repeated CV	C-Index	None	None
https://onlinelibrary.wiley.com/doi/abs/10.1002/cam4.4230	The role of deep learning-based survival model in improving survival prediction of patients with glioblastoma	Moradmand, Hajar	2021	Brain Cancer	Patient-level	Retrospective	Clinicopathologic;Radiomics;Genomics	260	Not stated	Yes	pack	Overall Survival	R;Python	Not stated	NN;Trees	DeepSurv;RSF	CPH	None	Univariate CPH	Repeated Train/Test split	C-Index	None	None
https://pmc.ncbi.nlm.nih.gov/articles/PMC7662123/	A Comparison Study of Machine Learning (Random Survival Forest) and Classic Statistic (Cox Proportional Hazards) for Predicting Progression in High-Grade Glioma after Proton and Carbon Ion Radiotherapy	Qui, Xianxin	2020	Brain Cancer	Cohort-level	Retrospective	Clinicopathologic;Radiomics	82	Post-treatment	Available upon request	H	Progression-free Survival	R	Not stated	Trees	RSF	CPH	None	None	Train/Test split	C-Index;IBS	Brier Score	None
https://pmc.ncbi.nlm.nih.gov/articles/PMC9299568/	Comparison of survival prediction models for pancreatic cancer: Cox model versus machine learning models	Kim, Hyunsuk	2022	Pancreatic Cancer	No	Retrospective	Clinicopathologic	9,624 patients from SEER and 3,281 patients from KOTUS-BP	Not stated	Yes;Not stated	SEER;DB	Overall Survival	R	Not stated	SVM;Trees	RSF;SSVM	CPH	None	None	CV	C-Index	None	AUC
https://www.sciencedirect.com/science/article/pii/S0959804918314606	Contrast enhancement is a prognostic factor in IDH1/2 mutant, but not in wild-type WHO grade II/III glioma as confirmed by machine learning	Suchorska, Bogdada	2019	Brain Cancer	Patient-level	Retrospective	Clinicopathologic	301	Not stated	Not stated	H	Overall Survival;Progression-free Survival	R;SPSS	Not stated	Trees	RSF	CPH	None	None	Train/Test split	C-Index	None	None
https://www.nature.com/articles/bcj201553	An international data set for CMML validates prognostic scoring systems and demonstrates a need for novel prognostication strategies	Padron, E	2015	Blood Cancer	Cohort-level	Retrospective	Clinicopathologic;Genomics	1832	Not stated	Not stated	H	Overall Survival;Disease-free Survival	R;SPSS	Not stated	Trees	RSF	SOTA	None	None	None	C-Index	None	AUC
https://journals.sagepub.com/doi/abs/10.1177/2040622321992624	Identification of mortality-risk-related missense variant for renal clear cell carcinoma using deep learning	Chen Jin-Bor	2021	Kidney Cancer	No	Retrospective	Raw imaging data;Genomics	7704	Not stated	Yes	TCGA	Overall Survival	R;Python	Not stated	NN	DeepSurv	None	None	None	Train/Test split	C-Index	None	None
https://ieeexplore.ieee.org/abstract/document/9953577/	Mutual-Assistance Learning for Standalone Mono-Modality Survival Analysis of Human Cancers	Ning, Zhenyuan	2023	Pan-cancer	No	Retrospective	Genomics;Other	KIRC 405; LIHC 333; LUAD 438; SKCM 367; BLCA 318; OV 295; LUSC 403; LGG 502; THCA 499; UCEC 539	Not stated	Yes	TCGA	Overall Survival	Not stated	Code available	Multi-task;Regularised Cox;SVM;Trees;Other	EN Cox;LASSO Cox;M2DP;MaL;McLR;MTLSA;RaSR;RSF;SVM-RR	CPH;Parametric	None	None	CV	C-Index	None	None
https://pubs.rsna.org/doi/abs/10.1148/radiol.2018180200	Radiomic MRI Phenotyping of Glioblastoma: Improving Survival Prediction	Bae, Sohi	2018	Brain Cancer	Patient-level	Retrospective	Clinicopathologic;Radiomics;Genomics	217	Not stated	Not stated	U	Overall Survival;Progression-free Survival	R	Not stated	Trees	RSF	None	None	Log-rank test;RSF	Train/Test split	None	None	AUC
https://onlinelibrary.wiley.com/doi/abs/10.1155/2021/6657397	Identifying Stage II Colorectal Cancer Recurrence Associated Genes by Microarray Meta-Analysis and Building Predictive Models with Machine Learning Algorithms	Lu, Wei	2021	Colon & Rectal Cancer	Cohort-level	Retrospective	Clinicopathologic;Other	651	Not stated	Yes	GEO	Recurrence-free Survival	R	Not stated	Regularised Cox;Trees	LASSO Cox;RSF	None	Correlation;Clustering	Univariate CPH	Train/Test split	C-Index	None	AUC
https://onlinelibrary.wiley.com/doi/abs/10.1155/2014/857398	Novel Harmonic Regularization Approach for Variable Selection in Cox’s Proportional Hazards Model	Chu, Ge-Jin	2014	Mulitple cancer types	Cohort-level	Retrospective	Genomics	(DLBCL) 2002 = 240; (DLBCL) 2003 = 92; Lung = 83; AML = 116	Not stated	Yes	pack	Overall Survival	Not stated	Not stated	Regularised Cox	A-Lasso;EN Cox;HRA;L1/2 penalty;LASSO Cox;MCP Cox;SCAD	None	None	None	Train/Test split	C-Index;IBS	Brier Score	None
https://www.frontiersin.org/articles/10.3389/fonc.2022.971190/full	Development and validation of a deep learning model to predict survival of patients with esophageal cancer	Huang, Chen	2022	Esophageal Cancer	Patient-level	Retrospective	Clinicopathologic	SEER = 8569, CHINA = 500	Not stated	Yes;Not stated	SEER;H	Cancer-specific Survival	R;Python	Not stated	NN	DeepSurv	CPH	None	None	Train/Test split	C-Index	Calibration Curve	None
https://www.mdpi.com/2076-3417/12/12/5946	Prediction of Overall Survival in Cervical Cancer Patients Using PET/CT Radiomic Features	Carlini, Gianluca	2022	Cervical Cancer	Patient-level	Retrospective	Clinicopathologic;Radiomics	85	Not stated	Available upon request	H	Overall Survival	Not stated	Not stated	Trees	RSF	CPH	None	LASSO Cox;Univariate CPH;Stepwise selection	Train/Test split	C-Index	None	None
https://www.mdpi.com/2073-4409/11/9/1421	A Novel Attention-Mechanism Based Cox Survival Model by Exploiting Pan-Cancer Empirical Genomic Information	Meng, Xiangyu	2022	Pan-cancer	No	Retrospective	Clinicopathologic;Transcriptomics	PANCAN 9895 BLCA 397, BRCA 1031, HNSC 489, KIRC 504, LGG 491, LIHC 359, LUAD 491, LUSC 463, OV 351, STAD 345, CESC 283, COAD 415, SARC 253, UCEC 524, PRAD 477, SKCM 312.	Not stated	Yes	TCGA	Overall Survival	Python	Code available	NN;Regularised Cox	Cox-nnet;LASSO Cox;Ridge Cox;SAVAE-Cox;VAECox	CPH	Expression thresholding;Correlation;PCA;Other	None	CV	C-Index	None	None
https://www.sciencedirect.com/science/article/pii/S0002937818322774	Survival outcome prediction in cervical cancer: Cox models vs deep-learning model	Matsuo, Koji	2018	Cervical Cancer	Cohort-level	Retrospective	Clinicopathologic	768	Not stated	Not stated	H	Overall Survival;Progression-free Survival	Python;SPSS	Not stated	Boosting;NN;Regularised Cox;Trees	Boosted Cox;Deep Learning model;LASSO Cox;RSF	CPH	None	None	CV	C-Index	None	Other
https://onlinelibrary.wiley.com/doi/abs/10.1002/cam4.1908	Combining multimodal imaging and treatment features improves machine learning‐based prognostic assessment in patients with glioblastoma multiforme	Peeken, Jan C.	2019	Brain Cancer	Patient-level	Retrospective	Clinicopathologic;Radiomics	189	Not stated	Not stated	H	Overall Survival;Progression-free Survival	R	Not stated	Trees	RSF	None	Pre-defined feature set	None	Train/Test split	C-Index	None	None
https://www.mdpi.com/2218-273X/12/12/1751	Developing an Improved Survival Prediction Model for Disease Prognosis	Chen, Zhanbo	2022	Mulitple cancer types	No	Retrospective	Genomics	n = BRCA (613); CESC (290); COAD (255); PAAD (176)	Not stated	Yes	TCGA	Overall Survival	Not stated	Not stated	Boosting;Regularised Cox;SVM;Trees	Deep Survival Forest;EXSA;LASSO Cox;RSF;SSVM	None	None	None	CV	C-Index;IBS	Brier Score	None
https://peerj.com/articles/1009/supp-3/	Rotation survival forest for right censored data	Zhou. Lifeng	2015	Mulitple cancer types	No	Retrospective	Clinicopathologic	n = CML 507; Veteran 137	Not stated	Yes	pack	Overall Survival	R	Not stated	Boosting;Trees	GBM;RotSF;RSF	CPH	None	None	Repeated Train/Test split	C-Index	None	None
https://www.nature.com/articles/s41374-022-00801-y	A convolutional neural network model for survival prediction based on prognosis-related cascaded Wx feature selection	Yin, Qingyan	2022	Pan-cancer	Cohort-level	Retrospective	Genomics	10,535 samples from 33 tumor types	Not stated	Yes	TCGA	Overall Survival	Python	Code available	Boosting;NN;Regularised Cox;SVM;Trees	CNN-Cox;EN Cox;GBM;NN-Cox;RSF;SSVM	None	Variance thresholding;Expression thresholding	Other	Train/Test split	C-Index	None	None
https://onlinelibrary.wiley.com/doi/abs/10.1002/cam4.4782	A novel deep learning prognostic system improves survival predictions for stage III non-small cell lung cancer	Yang, Linlin	2022	Lung Cancer	Cohort-level	Retrospective	Clinicopathologic	SEER 16608, External 172	Not stated	Yes;Available upon request	SEER;H	Overall Survival	Python;Stata	Not stated	NN;Trees	DSLM;RSF	CPH	Hand-selected	None	Train/Test split	C-Index;IBS	Calibration Curve;Brier Score	None
https://link.springer.com/article/10.1186/s13014-022-02186-0	Machine learning models predict overall survival and progression free survival of non-surgical esophageal cancer patients with chemoradiotherapy based on CT image radiomics signatures	Cui, Yongbin	2022	Esophageal Cancer	Patient-level	Retrospective	Clinicopathologic;Radiomics	204	Not stated	Available upon request	H	Overall Survival;Progression-free Survival	R	Not stated	Regularised Cox	LASSO Cox	None	None	Univariate CPH;Multivariate CPH	Train/Test split	C-Index	None	AUC
https://ieeexplore.ieee.org/abstract/document/9091245/	Optimizing Survival Analysis of XGBoost for Ties to Predict Disease Progression of Breast Cancer	Liu, Pei	2021	Breast Cancer	Patient-level	Retrospective	Clinicopathologic	4575	Not stated	Not stated	H	Disease-free Survival	R;Python	Code available	Boosting;Trees	EXSA;GBM;RSF;XGBoost	CPH	Pathway analysis;Hand-selected	None	Train/Test split	C-Index	None	AUC
https://www.sciencedirect.com/science/article/pii/S0959804922004658	Machine learning models demonstrate that clinicopathologic variables are comparable to gene expression prognostic signature in predicting survival in uveal melanoma	Donizy, Piotr	2022	Melanoma	Patient-level	Retrospective	Clinicopathologic;Raw imaging data;Genomics	164; External validation: 80	Not stated	Available upon request	H;DB	Overall Survival;Progression-free Survival	R;Python	Code available	Boosting;Trees	RSF;SGB	CPH;SOTA	Clustering;Pre-defined feature set	Other	None	None	None	AUC
https://www.sciencedirect.com/science/article/pii/S0957417422009484	EOCSA: Predicting prognosis of Epithelial ovarian cancer with whole slide histopathological images	Liu, Tianling	2022	Ovarian Cancer	No	Retrospective	Raw imaging data;Genomics	1296	Not stated	Yes	TCGA	Overall Survival	R;Python	Code available	Boosting;Multi-task;NN;Regularised Cox;Trees	BoostCI;DeepSurv;EN Cox;LASSO Cox;MTLSA;RSF	None	PCA;Clustering	None	CV	C-Index	None	None
https://academic.oup.com/bioinformatics/article-abstract/36/Supplement_1/i389/5870509	Improved survival analysis by learning shared genomic information from pan-cancer data	Kim, Sunkyu	2020	Pan-cancer	Cohort-level	Retrospective	Genomics	See Table 1	Not stated	Yes	TCGA	Overall Survival	Python	Code available	NN;Regularised Cox	Cox-nnet;LASSO Cox;Ridge Cox;VAECox	CPH	None	None	Repeated Train/Test split	C-Index	None	None
https://www.sciencedirect.com/science/article/pii/S0925231219309385	Multi-task learning based survival analysis for multi-source block-wise missing data	Li, Yan	2019	Mulitple cancer types	Cohort-level	Retrospective	Transcriptomics	Not stated	Not stated	Yes	TCGA	Overall Survival	R;MATLAB	Not stated	Multi-task;Regularised Cox	EN Cox;LASSO Cox;MSAMB;MTLSA	CPH	None	None	CV	C-Index	None	AUC
https://www.nature.com/articles/s41598-023-29167-x	Long‐term survival and second malignant tumor prediction in pediatric, adolescent, and young adult cancer survivors using Random Survival Forests: a SEER analysis	Zhang, Ivy Y.	2023	Pan-cancer	Patient-level	Retrospective	Clinicopathologic	The three main age groups of interest: pediatrics (n = 32,730), adolescents (n = 19,649), and young adults (n=348,885),	Not stated	Yes	SEER	Overall Survival;Other	R	Not stated	Trees	RSF	CPH	None	None	Train/Test split	C-Index	None	AUC
https://www.frontiersin.org/articles/10.3389/fonc.2021.788740/full	Multimodal Deep Learning for Prognosis Prediction in Renal Cancer	Schulz, Stefan	2021	Kidney Cancer	Cohort-level	Retrospective	Raw imaging data;Radiomics;Genomics	Training = 230; external validation = 18	Not stated	Yes;Available upon request	TCGA;H	Overall Survival	Python	Not stated	NN	MMDLM	CPH	None	None	CV	C-Index	None	AUC
https://www.sciencedirect.com/science/article/pii/S2347562522001998	Machine learning models for predicting survival in patients with ampullary adenocarcinoma	Huang, Tao	2022	Gastric Cancer	No	Retrospective	Clinicopathologic	2935	Not stated	Yes	SEER	Overall Survival	Python	Not stated	Boosting;NN;Trees	CoxTime;DeepSurv;RSF;XGBSE	CPH	None	None	Train/Test split	C-Index	Calibration Curve	AUC
https://link.springer.com/article/10.1186/s12885-020-07492-y	Improved personalized survival prediction of patients with diffuse large B-cell Lymphoma using gene expression profiling	Mosquera Orgueira, Adrián	2020	Blood Cancer	Cohort-level	Retrospective	Clinicopathologic;Genomics	Training: 233; External validation: 64	Not stated	Yes	GEO	Overall Survival	R	Not stated	Trees	RSF	CPH	Clustering	Univariate CPH	None	C-Index;IBS	None	None
https://pmc.ncbi.nlm.nih.gov/articles/PMC8193844/	Prognostic Value of Pre-Treatment CT Radiomics and Clinical Factors for the Overall Survival of Advanced (IIIB–IV) Lung Adenocarcinoma Patients	Hong, Duo	2021	Lung Cancer	Patient-level	Retrospective	Clinicopathologic;Radiomics	165	Not stated	Available upon request	U	Overall Survival	R	Not stated	Regularised Cox	LASSO Cox	CPH	ICC	Other	Train/Test split	C-Index	None	None
https://link.springer.com/article/10.1186/s12920-020-0686-1	Deep learning-based cancer survival prognosis from RNA-seq data: approaches and evaluations	Huang, Zhi	2020	Pan-cancer	No	Retrospective	Transcriptomics	BLCA 402; BRCA 1083; CESC 302; HNSC 514; KIRC 531; KIRP 286; LIHC 369; LUAD 495; LUSC 489; OV 299; PAAD 176; STAD 397.	Not stated	Yes	TCGA	Overall Survival	R;Python	Not stated	NN;SVM;Trees	AE Cox;Cox-nnet;DeepSurv;RSF;SVM	CPH	Expression thresholding;Variance thresholding	None	Repeated Train/Test split	C-Index	None	None
https://link.springer.com/article/10.1186/s40644-023-00522-5	A radiomics-based deep learning approach to predict progression free-survival after tyrosine kinase inhibitor therapy in non-small cell lung cancer	Lu, Chia-Feng	2023	Lung Cancer	Patient-level	Retrospective	Clinicopathologic;Radiomics	270	Not stated	Available upon request	H	Progression-free Survival	R	Not stated	NN	DeepSurv	None	None	Univariate CPH;Stepwise selection	Train/Test split	C-Index	None	AUC
https://www.sciencedirect.com/science/article/pii/S2452109421001044	An Automatic Deep Learning−Based Workflow for Glioblastoma Survival Prediction Using Preoperative Multimodal MR Images: A Feasibility Study	Fu, Jie	2021	Brain Cancer	No	Retrospective	Radiomics	122	Pre-operative	Available upon request	DB	Overall Survival	Not stated	Not stated	Regularised Cox	EN Cox;LASSO Cox;Ridge Cox	None	Other model	Univariate CPH	Train/Test split	C-Index	None	None
https://www.sciencedirect.com/science/article/pii/S0933365722001762	SurvivalCNN: A deep learning-based method for gastric cancer survival prediction using radiological imaging data and clinicopathological variables	Hao, Degan	2022	Gastric Cancer	Patient-level	Retrospective	Clinicopathologic;Radiomics	1061	Not stated	Not stated	U	Overall Survival;Progression-free Survival	R;Python	Not stated	NN	DeepSurv;PC-Hazard;SurvivalCNN	CPH	None	RSF	CV	C-Index	None	None
https://onlinelibrary.wiley.com/doi/abs/10.1155/2020/6795392	Comparison of Variable Selection Methods for Time-to-Event Data in High-Dimensional Settings	Gilhodes, Julia	2020	Breast Cancer	No	Retrospective	Genomics	614	Not stated	Yes	pack	Overall Survival	R	Not stated	Boosting;Regularised Cox;Trees	Boosted Cox;BSS Enet;EN Cox;LASSO Cox;LASSO-pcvl;RSF	None	Variance thresholding	None	Repeated Train/Test split	C-Index;IBS	Brier Score	None
https://www.nature.com/articles/s41598-017-13448-3	A comparative study of machine learning methods for time-to-event survival data for radiomics risk modelling	Leger, Stefan	2017	Head and Neck Cancer	Patient-level	Retrospective	Radiomics	293	Not stated	Available upon request	H	Overall Survival;Local Control	Not stated	Not stated	Boosting;Regularised Cox;Trees	BGLM-Cindex;BGLM-Cox;BT-Cindex;BT-Cox;EN Cox;LASSO Cox;MSR-RF;RSF	Parametric;Other	Correlation	mRMR;Other;Univariate CPH;Multivariate CPH;Minimal depth;VImp	Bootstrapping	C-Index	None	None
https://www.nature.com/articles/s41598-021-92944-z	A comparison of time to event analysis methods, using weight status and breast cancer as a case study	Aivaliotis, Georgios	2021	Breast Cancer	Patient-level	Retrospective	Clinicopathologic	34493	Other	Not stated	DB	Time to Diagnosis	R	Not stated	Trees	RSF	CPH	Hand-selected	None	Bootstrapping	C-Index;IBS	Brier Score	None
https://www.nature.com/articles/s41598-021-95948-x	Predicting prognosis and IDH mutation status for patients with lower‐grade gliomas using whole slide images	Jiang, Shuai	2021	Brain Cancer	Cohort-level	Retrospective	Clinicopathologic;Raw imaging data	286	Not stated	Yes	TCGA	Overall Survival	R;Python	Code available	NN	deep learning model	CPH	None	None	Other	C-Index	None	None
https://www.sciencedirect.com/science/article/pii/S0010482521007952	Survival analysis with semi-supervised predictive clustering trees	Roy, Bijit	2022	Mulitple cancer types	Cohort-level	Retrospective	Clinicopathologic;Genomics	Table 2	Not stated	Yes	pack	Overall Survival;Recurrence-free Survival	R;Python	Code available	Multi-task;Regularised Cox;Trees	LASSO Cox;MTLR;RSF;SSL-PCT	None	None	None	CV	C-Index;IBS	Calibration Curve;Brier Score	None
https://www.mdpi.com/2072-6694/13/9/2001	Machine Learning for Prediction of Survival Outcomes with Immune-Checkpoint Inhibitors in Urothelial Cancer	Abuhelwa, Ahmad Y.	2021	Bladder Cancer	Cohort-level	Retrospective	Clinicopathologic	training cohort consisted of 429 patients; validation cohort consisted of 467 patients	Pre-treatment	Available upon request	CT	Overall Survival;Progression-free Survival	R	Not stated	Boosting;Regularised Cox;Trees	Boosted Cox;GBM;penalised GLM;RSF	None	Hand-selected	None	None	C-Index	None	None
https://www.sciencedirect.com/science/article/pii/S1046202320300232	Integrating multi-omics data by learning modality invariant representations for improved prediction of overall survival of cancer	Tong, Li	2021	Mulitple cancer types	No	Retrospective	Genomics;Transcriptomics	BRCA: 1061; OV: 362	Not stated	Yes	TCGA	Overall Survival	Python	Code available	NN	DNN	None	PCA;Variance thresholding	None	Train/Test split;CV	C-Index	None	None
https://ascopubs.org/doi/abs/10.1200/CCI.20.00172	Computing the Hazard Ratios Associated With Explanatory Variables Using Machine Learning Models of Survival Data	Sundrani, Sameer	2021	Pan-cancer	Cohort-level	Retrospective	Clinicopathologic	Breast: 686; Colon: 888; Pan-cancer 2912	Not stated	Yes	TCGA;DB	Overall Survival	R;Python	Code available	Boosting	XGBoost	CPH	None	None	CV	C-Index	None	None
https://link.springer.com/article/10.1186/s12885-022-09217-9	Deep-learning model for predicting the survival of rectal adenocarcinoma patients based on a surveillance, epidemiology, and end results analysis	Yu, Haohui	2022	Colon & Rectal Cancer	Patient-level	Retrospective	Clinicopathologic	49275	Not stated	Yes	SEER	Overall Survival	Python	Not stated	NN	DeepSurv	CPH	None	None	Train/Test split	C-Index	Calibration Curve	None
https://www.sciencedirect.com/science/article/pii/S0933365718305992	A deep survival analysis method based on ranking	Jing, Bingzhong	2019	Breast Cancer	Cohort-level	Retrospective	Clinicopathologic;Genomics	METABRIC: 1980; Rotterdam: 1546 & GBSG: 686	Not stated	Yes	pack	Overall Survival	R;Python	Code available	NN;Trees	DeepSurv;RankDeepSurv;RSF	CPH	None	None	Train/Test split	C-Index	None	None
https://www.mdpi.com/2072-6694/12/7/1778	Potential Added Value of PET/CT Radiomics for Survival Prognostication beyond AJCC 8th Edition Staging in Oropharyngeal Squamous Cell Carcinoma	Haider, Stefan P.	2020	Head and Neck Cancer	Patient-level	Retrospective	Clinicopathologic;Raw imaging data;Radiomics	PFS: 311; OS: 306	Not stated	Yes;Not stated	TCIA;H	Overall Survival;Progression-free Survival	R	Not stated	Trees	RSF	None	None	None	Repeated CV	C-Index	None	AUC;Other
https://ieeexplore.ieee.org/abstract/document/9084262/	Netboost: Boosting-Supported Network Analysis Improves High-Dimensional Omics Prediction in Acute Myeloid Leukemia and Huntington’s Disease	Schlosser, Pascal	2021	Blood Cancer	No	Retrospective	Clinicopathologic;Genomics	180	Not stated	Yes	TCGA;GEO	Overall Survival	R	Not stated	Boosting	Boosted Cox	None	None	Other	Bootstrapping	IBS	Brier Score	None
https://link.springer.com/article/10.1186/s13014-021-01805-6	Radiomics for prediction of radiation-induced lung injury and oncologic outcome after robotic stereotactic body radiotherapy of lung cancer: results from two independent institutions	Bousabarah, Khaled	2021	Lung Cancer	Cohort-level	Retrospective	Clinicopathologic;Radiomics	Training = 110; External Validation = 71	Not stated	Available upon request	H	Overall Survival;Disease-free Survival;Local Control	Python	Not stated	Boosting;Regularised Cox	EN Cox;Gradient Boost	None	Correlation	Univariate CPH	Train/Test split;CV	None	None	None
https://link.springer.com/article/10.1186/s12859-022-04657-3	Bioinformatics analysis reveals immune prognostic markers for overall survival of colorectal cancer patients: a novel machine learning survival predictive system	Zhang, Zhiqiao	2022	Cervical Cancer	No	Retrospective	Clinicopathologic;Transcriptomics	Training: 556; External validation: 428	Not stated	Yes	TCGA;GEO	Overall Survival	R;Python;SPSS	Not stated	Multi-task;Trees	MTLR;RSF	CPH	Correlation;Other	Univariate CPH;RSF;Multivariate CPH;Stepwise selection	None	None	None	tC-Index
https://academic.oup.com/bioinformatics/article-abstract/26/2/250/209807	Pathway analysis using random forests with bivariate node-split for survival outcomes	Pang, Herbert	2010	Breast Cancer	No	Retrospective	Genomics	Miller: 242; Pawitan: 159	Not stated	Not stated	DB	Disease-free Survival	R	Code available	Trees	CSF;RSF	None	Pre-defined feature set	Log-rank test	CV	None	None	AUC
https://jamanetwork.com/journals/jamanetworkopen/article-abstract/2766666	Development and Validation of a Deep Learning Model for Non–Small Cell Lung Cancer Survival	She, Yunlang	2020	Lung Cancer	Cohort-level	Retrospective	Clinicopathologic	training n = 12912; testing n = 3228 and external validation n = 1182	Not stated	Yes;Not stated	SEER;H	Cancer-specific Survival	R;SPSS	Code available	NN	DeepSurv	CPH	None	None	Train/Test split	C-Index	Calibration Curve	None
https://www.ajnr.org/content/43/5/675.abstract	Radiomics-Based Machine Learning for Outcome Prediction in a Multicenter Phase II Study of Programmed Death-Ligand 1 Inhibition Immunotherapy for Glioblastoma	George, E.	2022	Brain Cancer	Patient-level	Retrospective	Clinicopathologic;Radiomics	113	Pre-treatment;Other	Not stated	CT	Overall Survival;Progression-free Survival	Python;MATLAB	Not stated	Trees	RSF	None	ICC;Variance thresholding;Correlation	None	Other	C-Index	None	AUC
https://www.frontiersin.org/articles/10.3389/fonc.2021.596364/full	Deep Learning-Based Prediction Model for Breast Cancer Recurrence Using Adjuvant Breast Cancer Cohort in Tertiary Cancer Center Registry	Kim, Ji-Yeon	2021	Breast Cancer	Patient-level	Retrospective	Clinicopathologic	13117	Not stated	Available upon request	H	Recurrence-free Survival	R;Python	Not stated	NN	WTTE-RNN	None	Pre-defined feature set	Univariate CPH;RFE	Train/Test split	C-Index	None	AUC
https://www.sciencedirect.com/science/article/pii/S2001037021001793	DeepOmix: A scalable and interpretable multi-omics deep learning framework and application in cancer survival analysis	Zhao, Lianhe	2021	Mulitple cancer types	No	Retrospective	Clinicopathologic;Genomics;Transcriptomics	Not stated	Not stated	Yes	TCGA	Overall Survival	R	Code available	Boosting;NN;Regularised Cox;Trees	BlockForest;DeepHit;DeepOmix;DeepSurv;glmboost;ipfLASSO	None	Pathway analysis;Variance thresholding	None	Other	C-Index	None	None
https://www.mdpi.com/2072-6694/14/15/3798	Radiomics-Based Deep Learning Prediction of Overall Survival in Non-Small-Cell Lung Cancer Using Contrast-Enhanced Computed Tomography	Hou, Kuei-Yuan	2022	Lung Cancer	Patient-level	Retrospective	Clinicopathologic;Radiomics	492	Not stated	Available upon request	H	Overall Survival	R	Not stated	NN	DeepSurv	None	None	Univariate CPH	Train/Test split	None	None	tC-Index;AUC
https://www.nature.com/articles/s41598-021-86327-7	Explainable machine learning can outperform Cox regression predictions and provide insights in breast cancer survival	Moncada-Torres, Arturo	2021	Breast Cancer	Cohort-level	Retrospective	Clinicopathologic	36658	Not stated	Available upon request	DB	Overall Survival	Python	Not stated	Boosting;SVM;Trees	RSF;SSVM;XGB	CPH	Hand-selected	Other	CV	C-Index	None	None
https://academic.oup.com/gpb/article-abstract/13/3/169/7224896	Competing Risks Data Analysis with High-dimensional Covariates: An Application in Bladder Cancer	Tapak, Leili	2015	Bladder Cancer	Patient-level	Retrospective	Clinicopathologic	301	Not stated	Yes	GEO	Overall Survival	R	Not stated	Competing Risk	Boosted Fine and Gray;EN Fine and Gray;LASSO Fine-Gray	Fine-Gray	None	None	CV	None	None	AUC;Other
https://link.springer.com/article/10.1007/s00432-022-04063-5	Machine learning for optimized individual survival prediction in resectable upper gastrointestinal cancer	Jung, Jin-On	2023	Mulitple cancer types	Patient-level	Retrospective	Clinicopathologic	1360	Not stated	Not stated	H	Overall Survival	Python	Not stated	Multi-task;NN;Trees	CSF;DeepSurv;Extra Trees;L-MTLR;N-MTLR;RSF	CPH;Parametric	None	None	CV	C-Index;IBS	Brier Score	AUC
https://www.nature.com/articles/s41598-017-13133-5	A new semi-supervised learning model combined with Cox and SP-AFT models in cancer survival analysis	Chai, Hua	2017	Mulitple cancer types	No	Retrospective	Genomics	GSE3141 = 111, GSE10141 = 80, GSE22210 = 193, GSE26389 = 206.	Not stated	Yes	GEO	Overall Survival	Not stated	Not stated	Regularised Cox;Other	EN Cox;LASSO Cox;MCP Cox;Semi-Cox;SP-Semi-Cox	None	None	None	Train/Test split	C-Index	None	None
https://onlinelibrary.wiley.com/doi/abs/10.1155/2014/393280	High-Dimensional Additive Hazards Regression for Oral Squamous Cell Carcinoma Using Microarray Data: A Comparative Study	Hamidi, Omid	2014	Head and Neck Cancer	No	Retrospective	Clinicopathologic;Genomics	86	Not stated	Yes	GEO	Overall Survival	R	Not stated	Boosting;Regularised Cox	Boosted Cox;LASSO Cox;SCAD;SICA	CPH	None	None	Repeated Train/Test split	None	None	AUC;Other
https://www.sciencedirect.com/science/article/pii/S0933365722000252	A multi-modal fusion framework based on multi-task correlation learning for cancer prognosis prediction	Tan, Kaiwen	2022	Brain Cancer	No	Retrospective	Clinicopathologic;Raw imaging data;Genomics	469	Not stated	Yes	TCGA	Overall Survival	Not stated	Not stated	NN;Regularised Cox	LASSO Cox;MultiCoFusion;MultimodalProgression;Pathomic Fusion	None	None	None	Repeated Train/Test split	C-Index	None	None
https://www.sciencedirect.com/science/article/pii/S2405456921001073	Survival Analysis Using Surgeon Skill Metrics and Patient Factors to Predict Urinary Continence Recovery After Robot-assisted Radical Prostatectomy	Trinh, Loc	2022	Prostate Cancer	Cohort-level	Retrospective	Clinicopathologic	115	Not stated	Not stated	U	Other	Python	Not stated	NN	DeepSurv	CPH	None	None	CV	C-Index	None	None
https://www.sciencedirect.com/science/article/pii/S1046202322001554	The prognostic value of machine learning techniques versus cox regression model for head and neck cancer	Peng, Jiajia	2022	Head and Neck Cancer	Patient-level	Retrospective	Clinicopathologic	64226	Not stated	Yes	SEER	Overall Survival;Cancer-specific Survival	R;Python	Not stated	Boosting;NN;Regularised Cox;SVM;Trees	DL for survival;GBDT for survival;LASSO Cox;NN for survival;RSF;SSVM	None	None	None	Train/Test split	C-Index;IBS	Brier Score	AUC
https://ieeexplore.ieee.org/abstract/document/9486947	Weakly Supervised Deep Ordinal Cox Model for Survival Prediction From Whole-Slide Pathological Images	Shao, Wei	2021	Mulitple cancer types	No	Retrospective	Raw imaging data	KIRC = 278, LIHC = 218, LUSC = 345	Not stated	Yes	TCGA	Overall Survival	Not stated	Not stated	NN;Regularised Cox;Trees	BDCOX;BDOCOX;DeepAttnMISL;DeepConvSurv;DeepGraphSurv;DOCOX;EN Cox;LASSO Cox;RSF	None	Pre-defined feature set	None	Train/Test split;CV	C-Index	None	AUC
https://www.mdpi.com/1099-4300/24/11/1669	Colorectal Cancer Survival Prediction Using Deep Distribution Based Multiple-Instance Learning	Li, Xingyu	2022	Colon & Rectal Cancer	No	Retrospective	Raw imaging data	MCO CRC = 1184; TCGA = 529	Not stated	Yes	TCGA;DB	Overall Survival	R	Not stated	NN;Regularised Cox	DeepAttnMISL;DeepDisMISL;LASSO Cox;MesoNet	None	None	None	CV	C-Index	None	None
