# Supplementary material for: A Systematic Review on Machine Learning Techniques for Survival Analysis in Cancer
Source: Cancer Med. 2025 Nov 20;14(22):e71375. doi: 10.1002/cam4.71375 (PMC12633653; doi:10.1002/cam4.71375)
Supplement: Supplementary file 2 — Data S2: This file contains the results of the performance analysis, focusing on comparisons of ML and traditional methods for overall survival prediction. [file CAM4-14-e71375-s002.csv]

Cancer	Detail	Sample Size	Framework	Reference	Full Reference	Title	Link	CPH	RSF	Deep Learning	Regularisation	Boosting	Shallow Neural Network	SVM	Other
Bladder		318	CV	Ning, Zhenyuan (2023)	Ning Z, Zhao Z, Feng Q, Chen W, Xiao Q, Zhang Y. Mutual-Assistance Learning for Standalone Mono-Modality Survival Analysis of Human Cancers. IEEE Transactions on Pattern Analysis and Machine Intelligence. 2023;45:7577-7594. doi: 10.1109/TPAMI.2022.3222732	Mutual-Assistance Learning for Standalone Mono-Modality Survival Analysis of Human Cancers	https://ieeexplore.ieee.org/abstract/document/9953577	0.566	0.585		0.586			0.598	0.721
Bladder		396	CV	Zhao, Zhangxin (2023)	Zhao Z, Feng Q, Zhang Y, Ning Z. Adaptive risk-aware sharable and individual subspace learning for cancer survival analysis with multi-modality data. Briefings in Bioinformatics. 2023;24. doi: 10.1093/bib/bbac489	Adaptive risk-aware sharable and individual subspace learning for cancer survival analysis with multi-modality data	https://academic.oup.com/bib/article/24/1/bbac489/6847200	0.549		0.625	0.605				0.679
Blood	Leukemia	116	CV	Gu, Wangrong (2021)	Gu W, Zhang Z, Xie X, He Y. An Improved Muti-Task Learning Algorithm for Analyzing Cancer Survival Data. IEEE/ACM Transactions on Computational Biology and Bioinformatics. 2021;18:500-511. doi: 10.1109/TCBB.2019.2920770	An Improved Muti-Task Learning Algorithm for Analyzing Cancer Survival Data	https://ieeexplore.ieee.org/abstract/document/8731689	0.6436			0.5257				0.6438
Blood	Leukemia	92	CV	Gu, Wangrong (2021)	Gu W, Zhang Z, Xie X, He Y. An Improved Muti-Task Learning Algorithm for Analyzing Cancer Survival Data. IEEE/ACM Transactions on Computational Biology and Bioinformatics. 2021;18:500-511. doi: 10.1109/TCBB.2019.2920770	An Improved Muti-Task Learning Algorithm for Analyzing Cancer Survival Data	https://ieeexplore.ieee.org/abstract/document/8731689	0.4878			0.6838				0.7533
Blood	Leukemia	129	train/test split	Van Belle, Vanya (2011)	Belle VV, Pelckmans K, Huffel SV, Suykens JA. Support vector methods for survival analysis: A comparison between ranking and regression approaches. Artificial Intelligence in Medicine. 2011;53:107-118. doi: 10.1016/j.artmed.2011.06.006	Support vector methods for survival analysis: A comparison between ranking and regression approaches	https://www.sciencedirect.com/science/article/pii/S0933365711000765	0.69						0.69
Blood	Lymphoma	523	CV	Li, Chunyang (2021)	Li C, Patil V, Rasmussen KM, et al. Predicting survival in veterans with follicular lymphoma using structured electronic health record information and machine learning. International Journal of Environmental Research and Public Health. 2021;18:1-19. doi: 10.3390/ijerph18052679	Predicting survival in veterans with follicular lymphoma using structured electronic health record information and machine learning	https://www.mdpi.com/1660-4601/18/5/2679	0.64	0.73		0.73
Bone		3145	Train/Test split	Yan, Lizhao (2022)	Yan L, Gao N, Ai F, et al. Deep learning models for predicting the survival of patients with chondrosarcoma based on a surveillance, epidemiology, and end results analysis. Frontiers in Oncology. 2022;12. doi: 10.3389/fonc.2022.967758	Deep learning models for predicting the survival of patients with chondrosarcoma based on a surveillance, epidemiology, and end results analysis	https://pmc.ncbi.nlm.nih.gov/articles/PMC9442032/	0.773	0.803	0.832			0.821
Brain	LGG	502	CV	Ning, Zhenyuan (2023)	Ning Z, Zhao Z, Feng Q, Chen W, Xiao Q, Zhang Y. Mutual-Assistance Learning for Standalone Mono-Modality Survival Analysis of Human Cancers. IEEE Transactions on Pattern Analysis and Machine Intelligence. 2023;45:7577-7594. doi: 10.1109/TPAMI.2022.3222732	Mutual-Assistance Learning for Standalone Mono-Modality Survival Analysis of Human Cancers	https://ieeexplore.ieee.org/abstract/document/9953577	0.676	0.728		0.712			0.759	0.784
Brain	LGG	502	CV	Zhao, Zhangxin (2023)	Zhao Z, Feng Q, Zhang Y, Ning Z. Adaptive risk-aware sharable and individual subspace learning for cancer survival analysis with multi-modality data. Briefings in Bioinformatics. 2023;24. doi: 10.1093/bib/bbac489	Adaptive risk-aware sharable and individual subspace learning for cancer survival analysis with multi-modality data	https://academic.oup.com/bib/article/24/1/bbac489/6847200	0.596		0.685	0.696				0.708
Brain	GBM	209	train/test split	Tang, Bo (2019)	Tang B, Li A, Li B, Wang M. CapSurv: Capsule Network for Survival Analysis With Whole Slide Pathological Images. IEEE Access. 2019;7:26022-26030. doi: 10.1109/ACCESS.2019.2901049	CapSurv: Capsule Network for Survival Analysis With Whole Slide Pathological Images	https://ieeexplore.ieee.org/abstract/document/8651474	0.506		0.67	0.6	0.598
Brain	GBM	181	Train/Test split	Lu, Yiping (2020)	Lu Y, Patel M, Natarajan K, et al. Machine learning-based radiomic, clinical and semantic feature analysis for predicting overall survival and MGMT promoter methylation status in patients with glioblastoma. Magnetic Resonance Imaging. 2020;74:161-170. doi: 10.1016/j.mri.2020.09.017	Machine learning-based radiomic, clinical and semantic feature analysis for predicting overall survival	https://www.sciencedirect.com/science/article/pii/S0730725X20303015	0.6298	0.9079
Brain	HGG	95	Train/Test split	Chen, Haiyan (2021)	Chen H, Li C, Zheng L, Lu W, Li Y, Wei Q. A machine learning-based survival prediction model of high grade glioma by integration of clinical and dose-volume histogram parameters. Cancer Medicine. 2021;10:2774-2786. doi: 10.1002/cam4.3838	and MGMT promoter methylation status in patients with glioblastoma	https://onlinelibrary.wiley.com/doi/full/10.1002/cam4.3838	0.811	0.847					0.823
Brain	GBM	407	CV	Audureau, Etienne (2018)	Audureau E, Chivet A, Ursu R, et al. Prognostic factors for survival in adult patients with recurrent glioblastoma: a decision-tree-based model. Journal of Neuro-Oncology. 2018;136:565-576. doi: 10.1007/s11060-017-2685-4	and dose-volume histogram parameters	https://link.springer.com/article/10.1007/s11060-017-2685-4	0.698	0.7014	0.7					0.7037
Brain	GBM	260	Train/Test split	Moradmand, Hajar (2021)	Moradmand H, Aghamiri SMR, Ghaderi R, Emami H. The role of deep learning-based survival model in improving survival prediction of patients with glioblastoma. Cancer Medicine. 2021;10:7048-7059. doi: 10.1002/cam4.4230	The role of deep learning-based survival model in improving survival prediction of patients with glioblastoma	https://onlinelibrary.wiley.com/doi/full/10.1002/cam4.4230	0.674	0.668
Brain	LGG	286	Train/Test split	Jiang, Shuai (2021)	Jiang S, Zanazzi GJ, Hassanpour S. Predicting prognosis and IDH mutation status for patients with lower-grade gliomas using whole slide images. Scientific Reports. 2021;11. doi: 10.1038/s41598-021-95948-x	Predicting prognosis and IDH mutation status for patients with lower-grade gliomas using whole slide images	https://www.nature.com/articles/s41598-021-95948-x	0.774		0.715
Breast		115	CV	Gu, Wangrong (2021)	Gu W, Zhang Z, Xie X, He Y. An Improved Muti-Task Learning Algorithm for Analyzing Cancer Survival Data. IEEE/ACM Transactions on Computational Biology and Bioinformatics. 2021;18:500-511. doi: 10.1109/TCBB.2019.2920770	An Improved Muti-Task Learning Algorithm for Analyzing Cancer Survival Data	https://ieeexplore.ieee.org/abstract/document/8731689	0.3963			0.5567				0.6973
Breast		78	CV	Gu, Wangrong (2021)	Gu W, Zhang Z, Xie X, He Y. An Improved Muti-Task Learning Algorithm for Analyzing Cancer Survival Data. IEEE/ACM Transactions on Computational Biology and Bioinformatics. 2021;18:500-511. doi: 10.1109/TCBB.2019.2920770	An Improved Muti-Task Learning Algorithm for Analyzing Cancer Survival Data	https://ieeexplore.ieee.org/abstract/document/8731689	0.6025			0.6058				0.7215
Breast		295	CV	Gu, Wangrong (2021)	Gu W, Zhang Z, Xie X, He Y. An Improved Muti-Task Learning Algorithm for Analyzing Cancer Survival Data. IEEE/ACM Transactions on Computational Biology and Bioinformatics. 2021;18:500-511. doi: 10.1109/TCBB.2019.2920770	An Improved Muti-Task Learning Algorithm for Analyzing Cancer Survival Data	https://ieeexplore.ieee.org/abstract/document/8731689	0.5363			0.7705				0.7557
Breast		686	train/test split	Van Belle, Vanya (2011)	Belle VV, Pelckmans K, Huffel SV, Suykens JA. Support vector methods for survival analysis: A comparison between ranking and regression approaches. Artificial Intelligence in Medicine. 2011;53:107-118. doi: 10.1016/j.artmed.2011.06.006	Support vector methods for survival analysis: A comparison between ranking and regression approaches	https://www.sciencedirect.com/science/article/pii/S0933365711000765	0.67						0.67
Breast		154401	train/test split	Chi, Shengqiang (2021)	Chi S, Tian Y, Wang F, Wang Y, Chen M, Li J. Deep Semisupervised Multitask Learning Model and Its Interpretability for Survival Analysis. IEEE Journal of Biomedical and Health Informatics. 2021;25:3185-3196. doi: 10.1109/JBHI.2021.3064696	Deep Semisupervised Multitask Learning Model and Its Interpretability for Survival Analysis	https://ieeexplore.ieee.org/abstract/document/9373895	0.7912	0.8006	0.8088		0.7641	0.8073
Breast		686	CV	Sundrani, Sameer (2021)	Sundrani S, Lu J. Computing the Hazard Ratios Associated With Explanatory Variables Using Machine Learning Models of Survival Data. 2021.	Computing the Hazard Ratios Associated With Explanatory Variables Using Machine Learning Models of Survival Data	https://ascopubs.org/doi/full/10.1200/CCI.20.00172	0.737				0.747
Breast		1980	Train/Test split	Katzman, Jared L. (2018)	Katzman JL, Shaham U, Cloninger A, Bates J, Jiang T, Kluger Y. DeepSurv: Personalized treatment recommender system using a Cox proportional hazards deep neural network. BMC Medical Research Methodology. 2018;18. doi: 10.1186/s12874-018-0482-1	DeepSurv: Personalized treatment recommender system using a Cox proportional hazards deep neural network	https://link.springer.com/article/10.1186/s12874-018-0482-1	0.631674	0.619517	0.654452
Breast		2232	Train/Test split	Katzman, Jared L. (2018)	Katzman JL, Shaham U, Cloninger A, Bates J, Jiang T, Kluger Y. DeepSurv: Personalized treatment recommender system using a Cox proportional hazards deep neural network. BMC Medical Research Methodology. 2018;18. doi: 10.1186/s12874-018-0482-1			0.658773	0.647924	0.676349
Breast		583	CV	Huang, Zhi (2019)	Huang Z, Johnson TS, Han Z, et al. Deep learning-based cancer survival prognosis from RNA-seq data: Approaches and evaluations. BMC Medical Genomics. 2020;13. doi: 10.1186/s12920-020-0686-1	Deep learning-based cancer survival prognosis from RNA-seq data: Approaches and evaluations	https://link.springer.com/article/10.1186/s12920-020-0686-1	0.6533	0.6292	0.6918			0.726
Breast		1673	Monte Carlo CV	Bice, Noah (2020)	Bice N, Kirby N, Bahr T, et al. Deep learning-based survival analysis for brain metastasis patients with the national cancer database. Journal of Applied Clinical Medical Physics. 2020;21:187-192. doi: 10.1002/acm2.12995	Deep learning-based survival analysis for brain metastasis patients with the national cancer database	https://aapm.onlinelibrary.wiley.com/doi/full/10.1002/acm2.12995	0.6251	0.7368	0.7488
Breast		456	CV	Fu, Xiaohang (2023)	Fu X, Patrick E, Yang JYH, Feng DD, Kim J. Deep multimodal graph-based network for survival prediction from highly multiplexed images and patient variables. Computers in Biology and Medicine. 2023;154:106576. doi: 10.5281/zenodo.3518284	Deep multimodal graph-based network for survival prediction from highly multiplexed images and patient variables	https://www.nature.com/articles/s41586-019-1876-x	0.632	0.62	0.748			0.643
Breast		322348	Train/Test split	Park, Jung In (2023)	Park JI, Bozkurt S, Park JW, Lee S. Evaluation of race/ethnicity-specific survival machine learning models for Hispanic and Black patients with breast cancer. BMJ Health and Care Informatics. 2023;30. doi: 10.1136/bmjhci-2022-100666	Evaluation of race/ethnicity-specific survival machine learning models for Hispanic and Black patients with breast cancer	https://pmc.ncbi.nlm.nih.gov/articles/PMC9853120/	0.828				0.813		0.834	0.804
Breast		573	CV	Goli, Shahrbanoo (2016)	Goli S, Mahjub H, Faradmal J, Mashayekhi H, Soltanian AR. Survival Prediction and Feature Selection in Patients with Breast Cancer Using Support Vector Regression. Computational and Mathematical Methods in Medicine. 2016;2016. doi: 10.1155/2016/2157984	Survival Prediction and Feature Selection in Patients with Breast Cancer Using Support Vector Regression	https://onlinelibrary.wiley.com/doi/full/10.1155/2016/2157984	0.61						0.61
Breast		1980	Train/Test split	Jing, Bingzhong (2018)	Jing B, Zhang T, Wang Z, et al. A deep survival analysis method based on ranking. Artificial Intelligence in Medicine. 2019;98:1-9. doi: 10.1016/j.artmed.2019.06.001	A deep survival analysis method based on ranking	https://www.sciencedirect.com/science/article/pii/S0933365718305992	0.631	0.619	0.661
Breast		2232	Train/Test split	Jing, Bingzhong (2018)	Jing B, Zhang T, Wang Z, et al. A deep survival analysis method based on ranking. Artificial Intelligence in Medicine. 2019;98:1-9. doi: 10.1016/j.artmed.2019.06.001	A deep survival analysis method based on ranking	https://www.sciencedirect.com/science/article/pii/S0933365718305992	0.658	0.648	0.688
Cervical		85	Train/Test split	Carlini, Gianluca (2022)	Carlini G, Curti N, Strolin S, et al. Prediction of Overall Survival in Cervical Cancer Patients Using PET/CT Radiomic Features. Applied Sciences (Switzerland). 2022;12. doi: 10.3390/app12125946	Prediction of Overall Survival in Cervical Cancer Patients Using PET/CT Radiomic Features	https://www.mdpi.com/2076-3417/12/12/5946	0.707	0.517
Cervical		768	CV	Matsuo, Koji (2018)	Matsuo K, Purushotham S, Jiang B, et al. Survival outcome prediction in cervical cancer: Cox models vs deep-learning model. American Journal of Obstetrics and Gynecology. 2019;220:381.e1-381.e14. doi: 10.1016/j.ajog.2018.12.030	Survival outcome prediction in cervical cancer: Cox models vs deep-learning model	https://www.sciencedirect.com/science/article/pii/S0002937818322774	0.607	0.6	0.616	0.606	0.606
Colorectal		11098	train/test split	Chi, Shengqiang (2021)	Chi S, Tian Y, Wang F, Wang Y, Chen M, Li J. Deep Semisupervised Multitask Learning Model and Its Interpretability for Survival Analysis. IEEE Journal of Biomedical and Health Informatics. 2021;25:3185-3196. doi: 10.1109/JBHI.2021.3064696	Deep Semisupervised Multitask Learning Model and Its Interpretability for Survival Analysis	https://ieeexplore.ieee.org/abstract/document/9373895	0.7714	0.7739	0.7819		0.7534	0.7802
Colorectal		888	CV	Sundrani, Sameer (2021)	Sundrani S, Lu J. Computing the Hazard Ratios Associated With Explanatory Variables Using Machine Learning Models of Survival Data. 2021.	Computing the Hazard Ratios Associated With Explanatory Variables Using Machine Learning Models of Survival Data	https://ascopubs.org/doi/full/10.1200/CCI.20.00172	0.647				0.663
Colorectal		128061	Train/Test split	Tian, Yu (2018)	Tian Y, Li J, Zhou T, et al. Spatially varying effects of predictors for the survival prediction of nonmetastatic colorectal Cancer. BMC Cancer. 2018;18. doi: 10.1186/s12885-018-4985-2	Spatially varying effects of predictors for the survival prediction of nonmetastatic colorectal Cancer	https://link.springer.com/article/10.1186/s12885-018-4985-2	0.731	0.898
Colorectal		46	Bootstrapping	Karatza, Eleni (2022)	Karatza E, Papachristos A, Sivolapenko GB, Gonzalez D. Machine learning-guided covariate selection for time-to-event models developed from a small sample of real-world patients receiving bevacizumab treatment. CPT: Pharmacometrics and Systems Pharmacology. 2022;11:1328-1340. doi: 10.1002/psp4.12848	Machine learning-guided covariate selection for time-to-event models developed from a small sample of real-world patients receiving bevacizumab treatment	https://ascpt.onlinelibrary.wiley.com/doi/full/10.1002/psp4.12848	0.606	0.473		0.699
Colorectal		49275	Train/Test split	Yu, Haohui (2022)	Yu H, Huang T, Feng B, Lyu J. Deep-learning model for predicting the survival of rectal adenocarcinoma patients based on a surveillance, epidemiology, and end results analysis. BMC Cancer. 2022;22. doi: 10.1186/s12885-022-09217-9	Deep-learning model for predicting the survival of rectal adenocarcinoma patients based on a surveillance, epidemiology, and end results analysis	https://link.springer.com/article/10.1186/s12885-022-09217-9	0.788		0.824
Gastric		3505	Train/Test split	Donghia, Rossella (2023)	Donghia R, Guerra V, Pesole PL, Liso M. Contribution of macro- and micronutrients intake to gastrointestinal cancer mortality in the ONCONUT cohort: Classical vs. modern approaches. Frontiers in Nutrition. 2023;10. doi: 10.3389/fnut.2023.1066749	Contribution of macro- and micronutrients intake to gastrointestinal cancer mortality in the ONCONUT cohort: Classical vs. modern approaches	https://www.frontiersin.org/journals/nutrition/articles/10.3389/fnut.2023.1066749/full	0.764206	0.7725246					0.545222
Gastric		2935	Train/Test split	Huang, Tao (2022)	Huang T, Huang L, Yang R, et al. Machine learning models for predicting survival in patients with ampullary adenocarcinoma. Asia-Pacific Journal of Oncology Nursing. 2022;9. doi: 10.1016/j.apjon.2022.100141	Machine learning models for predicting survival in patients with ampullary adenocarcinoma	https://www.sciencedirect.com/science/article/pii/S2347562522001998	0.693	0.716	0.731		0.709
Gastric		1061	CV	Hao, Degan (2022)	Hao D, Li Q, Feng QX, et al. SurvivalCNN: A deep learning-based method for gastric cancer survival prediction using radiological imaging data and clinicopathological variables. Artificial Intelligence in Medicine. 2022;134. doi: 10.1016/j.artmed.2022.102424	SurvivalCNN: A deep learning-based method for gastric cancer survival prediction using radiological imaging data and clinicopathological variables	https://www.sciencedirect.com/science/article/pii/S0933365722001762	0.696		0.849
Kidney		405	CV	Ning, Zhenyuan (2023)	Ning Z, Zhao Z, Feng Q, Chen W, Xiao Q, Zhang Y. Mutual-Assistance Learning for Standalone Mono-Modality Survival Analysis of Human Cancers. IEEE Transactions on Pattern Analysis and Machine Intelligence. 2023;45:7577-7594. doi: 10.1109/TPAMI.2022.3222732	Mutual-Assistance Learning for Standalone Mono-Modality Survival Analysis of Human Cancers	https://ieeexplore.ieee.org/abstract/document/9953577	0.594	0.63		0.608			0.632	0.699
Kidney		230	CV	Schulz, Stefan (2021)	Schulz S, Woerl AC, Jungmann F, et al. Multimodal Deep Learning for Prognosis Prediction in Renal Cancer. Frontiers in Oncology. 2021;11. doi: 10.3389/fonc.2021.788740	Multimodal Deep Learning for Prognosis Prediction in Renal Cancer	https://www.frontiersin.org/journals/oncology/articles/10.3389/fonc.2021.788740/full	0.747		0.7791
Liver		333	CV	Ning, Zhenyuan (2023)	Ning Z, Zhao Z, Feng Q, Chen W, Xiao Q, Zhang Y. Mutual-Assistance Learning for Standalone Mono-Modality Survival Analysis of Human Cancers. IEEE Transactions on Pattern Analysis and Machine Intelligence. 2023;45:7577-7594. doi: 10.1109/TPAMI.2022.3222732	Mutual-Assistance Learning for Standalone Mono-Modality Survival Analysis of Human Cancers	https://ieeexplore.ieee.org/abstract/document/9953577	0.543	0.595		0.545			0.601	0.719
Lung	LUSC	403	CV	Ning, Zhenyuan (2023)	Ning Z, Zhao Z, Feng Q, Chen W, Xiao Q, Zhang Y. Mutual-Assistance Learning for Standalone Mono-Modality Survival Analysis of Human Cancers. IEEE Transactions on Pattern Analysis and Machine Intelligence. 2023;45:7577-7594. doi: 10.1109/TPAMI.2022.3222732	Mutual-Assistance Learning for Standalone Mono-Modality Survival Analysis of Human Cancers	https://ieeexplore.ieee.org/abstract/document/9953577	0.536	0.557		0.54			0.568	0.708
Lung	LUAD	438	CV	Ning, Zhenyuan (2023)	Ning Z, Zhao Z, Feng Q, Chen W, Xiao Q, Zhang Y. Mutual-Assistance Learning for Standalone Mono-Modality Survival Analysis of Human Cancers. IEEE Transactions on Pattern Analysis and Machine Intelligence. 2023;45:7577-7594. doi: 10.1109/TPAMI.2022.3222732	Mutual-Assistance Learning for Standalone Mono-Modality Survival Analysis of Human Cancers	https://ieeexplore.ieee.org/abstract/document/9953577	0.57	0.579		0.588			0.577	0.695
Lung	Lung	86	CV	Gu, Wangrong (2021)	Gu W, Zhang Z, Xie X, He Y. An Improved Muti-Task Learning Algorithm for Analyzing Cancer Survival Data. IEEE/ACM Transactions on Computational Biology and Bioinformatics. 2021;18:500-511. doi: 10.1109/TCBB.2019.2920770	An Improved Muti-Task Learning Algorithm for Analyzing Cancer Survival Data	https://ieeexplore.ieee.org/abstract/document/8731689	0.4318			0.7078				0.7108
Lung	Lung	139	train/test split	Van Belle, Vanya (2011)	Belle VV, Pelckmans K, Huffel SV, Suykens JA. Support vector methods for survival analysis: A comparison between ranking and regression approaches. Artificial Intelligence in Medicine. 2011;53:107-118. doi: 10.1016/j.artmed.2011.06.006	Support vector methods for survival analysis: A comparison between ranking and regression approaches	https://www.sciencedirect.com/science/article/pii/S0933365711000765	0.68						0.69
Lung	Lung	167	train/test split	Van Belle, Vanya (2011)	Belle VV, Pelckmans K, Huffel SV, Suykens JA. Support vector methods for survival analysis: A comparison between ranking and regression approaches. Artificial Intelligence in Medicine. 2011;53:107-118. doi: 10.1016/j.artmed.2011.06.006	Support vector methods for survival analysis: A comparison between ranking and regression approaches	https://www.sciencedirect.com/science/article/pii/S0933365711000765	0.61						0.62
Lung	LUSC	98	train/test split	Tang, Bo (2019)	Tang B, Li A, Li B, Wang M. CapSurv: Capsule Network for Survival Analysis With Whole Slide Pathological Images. IEEE Access. 2019;7:26022-26030. doi: 10.1109/ACCESS.2019.2901049	CapSurv: Capsule Network for Survival Analysis With Whole Slide Pathological Images	https://ieeexplore.ieee.org/abstract/document/8651474	0.517		0.673	0.449	0.524
Lung	Lung	28927	train/test split	Chi, Shengqiang (2021)	Chi S, Tian Y, Wang F, Wang Y, Chen M, Li J. Deep Semisupervised Multitask Learning Model and Its Interpretability for Survival Analysis. IEEE Journal of Biomedical and Health Informatics. 2021;25:3185-3196. doi: 10.1109/JBHI.2021.3064696	Deep Semisupervised Multitask Learning Model and Its Interpretability for Survival Analysis	https://ieeexplore.ieee.org/abstract/document/9373895	0.7069	0.6937	0.7276		0.6904	0.7137
Lung	Lung	1137	Train/Test split	Wang, Jianyong (2021)	Wang J, Chen N, Guo J, Xu X, Liu L, Yi Z. SurvNet: A Novel Deep Neural Network for Lung Cancer Survival Analysis With Missing Values. Frontiers in Oncology. 2021;10. doi: 10.3389/fonc.2020.588990	SurvNet: A Novel Deep Neural Network for Lung Cancer Survival Analysis With Missing Values	https://www.frontiersin.org/journals/oncology/articles/10.3389/fonc.2020.588990/full	0.5612		0.6367			0.5627
Lung	LUAD	109	Train/Test split	Yang, Bin (2020)	Yang B, Ji H, Zhong J, et al. Value of 18F-FDG PET/CT-Based Radiomics Nomogram to Predict Survival Outcomes and Guide Personalized Targeted Therapy in Lung Adenocarcinoma With EGFR Mutations. Frontiers in Oncology. 2020;10. doi: 10.3389/fonc.2020.567160	Value of 18F-FDG PET/CT-Based Radiomics Nomogram to Predict Survival Outcomes and Guide Personalized Targeted Therapy in Lung Adenocarcinoma With EGFR Mutations	https://www.frontiersin.org/journals/oncology/articles/10.3389/fonc.2020.567160/full	0.729			0.737
Lung	Lung	2687	Train/Test split	Oh, Seungwon (2023)	Oh S, Kang SR, Oh IJ, Kim MS. Deep learning model integrating positron emission tomography and clinical data for prognosis prediction in non-small cell lung cancer patients. BMC Bioinformatics. 2023;24. doi: 10.1186/s12859-023-05160-z	Deep learning model integrating positron emission tomography and clinical data for prognosis prediction in non-small cell lung cancer patients	https://link.springer.com/article/10.1186/s12859-023-05160-z	0.747					0.747
Lung	Lung	16608	Train/Test split	Yang, Linlin (2022)	Yang L, Fan X, Qin W, et al. A novel deep learning prognostic system improves survival predictions for stage III non-small cell lung cancer. Cancer Medicine. 2022;11:4246-4255. doi: 10.1002/cam4.4782	A novel deep learning prognostic system improves survival predictions for stage III non-small cell lung cancer	https://onlinelibrary.wiley.com/doi/full/10.1002/cam4.4782	0.629	0.635	0.665
Lung	LUAD	165	Train/Test split	Hong, Duo (2021)	Hong D, Zhang L, Xu K, Wan X, Guo Y. Prognostic Value of Pre-Treatment CT Radiomics and Clinical Factors for the Overall Survival of Advanced (IIIBIV) Lung Adenocarcinoma Patients. Frontiers in Oncology. 2021;11. doi: 10.3389/fonc.2021.628982	Prognostic Value of Pre-Treatment CT Radiomics and Clinical Factors for the Overall Survival of Advanced (IIIBIV) Lung Adenocarcinoma Patients	https://pmc.ncbi.nlm.nih.gov/articles/PMC8193844/	0.698			0.677
Melanoma		367	CV	Ning, Zhenyuan (2023)	Ning Z, Zhao Z, Feng Q, Chen W, Xiao Q, Zhang Y. Mutual-Assistance Learning for Standalone Mono-Modality Survival Analysis of Human Cancers. IEEE Transactions on Pattern Analysis and Machine Intelligence. 2023;45:7577-7594. doi: 10.1109/TPAMI.2022.3222732	Mutual-Assistance Learning for Standalone Mono-Modality Survival Analysis of Human Cancers	https://ieeexplore.ieee.org/abstract/document/9953577	0.493	0.515		0.505			0.538	0.653
Ovarian		295	CV	Ning, Zhenyuan (2023)	Ning Z, Zhao Z, Feng Q, Chen W, Xiao Q, Zhang Y. Mutual-Assistance Learning for Standalone Mono-Modality Survival Analysis of Human Cancers. IEEE Transactions on Pattern Analysis and Machine Intelligence. 2023;45:7577-7594. doi: 10.1109/TPAMI.2022.3222732	Mutual-Assistance Learning for Standalone Mono-Modality Survival Analysis of Human Cancers	https://ieeexplore.ieee.org/abstract/document/9953577	0.549	0.571		0.555			0.556	0.682
Pancreatic		12905	CV	Kim, Hyunsuk (2022)	Kim H, Park T, Jang J, Lee S. Comparison of survival prediction models for pancreatic cancer: Cox model versus machine learning models. Genomics and Informatics. 2022;20. doi: 10.5808/gi.22036	Comparison of survival prediction models for pancreatic cancer: Cox model versus machine learning models	https://pmc.ncbi.nlm.nih.gov/articles/PMC9299568/	0.64361	0.63363					0.62333
Prostate		482	train/test split	Van Belle, Vanya (2011)	Belle VV, Pelckmans K, Huffel SV, Suykens JA. Support vector methods for survival analysis: A comparison between ranking and regression approaches. Artificial Intelligence in Medicine. 2011;53:107-118. doi: 10.1016/j.artmed.2011.06.006	Support vector methods for survival analysis: A comparison between ranking and regression approaches	https://www.sciencedirect.com/science/article/pii/S0933365711000765	0.77						0.76
Prostate		181249	train/test split	Chi, Shengqiang (2021)	Chi S, Tian Y, Wang F, Wang Y, Chen M, Li J. Deep Semisupervised Multitask Learning Model and Its Interpretability for Survival Analysis. IEEE Journal of Biomedical and Health Informatics. 2021;25:3185-3196. doi: 10.1109/JBHI.2021.3064696	Deep Semisupervised Multitask Learning Model and Its Interpretability for Survival Analysis	https://ieeexplore.ieee.org/abstract/document/9373895	0.8007	0.8023	0.8049		0.7829	0.8059
Uterine		539	CV	Ning, Zhenyuan (2023)	Ning Z, Zhao Z, Feng Q, Chen W, Xiao Q, Zhang Y. Mutual-Assistance Learning for Standalone Mono-Modality Survival Analysis of Human Cancers. IEEE Transactions on Pattern Analysis and Machine Intelligence. 2023;45:7577-7594. doi: 10.1109/TPAMI.2022.3222732	Mutual-Assistance Learning for Standalone Mono-Modality Survival Analysis of Human Cancers	https://ieeexplore.ieee.org/abstract/document/9953577	0.566	0.614		0.603			0.626	0.711
Uterine		539	CV	Zhao, Zhangxin (2023)	Zhao Z, Feng Q, Zhang Y, Ning Z. Adaptive risk-aware sharable and individual subspace learning for cancer survival analysis with multi-modality data. Briefings in Bioinformatics. 2023;24. doi: 10.1093/bib/bbac489	Adaptive risk-aware sharable and individual subspace learning for cancer survival analysis with multi-modality data	https://academic.oup.com/bib/article/24/1/bbac489/6847200	0.544		0.659	0.597				0.711
Uterine		165	Train/Test split	Mysona, D. P. (2020)	Mysona DP, Tran LK, Tran PM, et al. Clinical calculator predictive of chemotherapy benefit in stage 1A uterine papillary serous cancers. Gynecologic Oncology. 2020;156:77-84. doi: 10.1016/j.ygyno.2019.10.017	Clinical calculator predictive of chemotherapy benefit in stage 1A uterine papillary serous cancers	https://www.sciencedirect.com/science/article/pii/S0090825819316014	0.73	0.73
Uterine		1751	Train/Test split	Yang, Bin (2020)	Yang B, Ji H, Zhong J, et al. Value of 18F-FDG PET/CT-Based Radiomics Nomogram to Predict Survival Outcomes and Guide Personalized Targeted Therapy in Lung Adenocarcinoma With EGFR Mutations. Frontiers in Oncology. 2020;10. doi: 10.3389/fonc.2020.567160	Value of 18F-FDG PET/CT-Based Radiomics Nomogram to Predict Survival Outcomes and Guide Personalized Targeted Therapy in Lung Adenocarcinoma With EGFR Mutations	https://www.frontiersin.org/journals/oncology/articles/10.3389/fonc.2020.567160/full	0.729			0.737
Uterine		797	Train/Test split	Qu, Wenjie (2021)	Qu W, Liu Q, Jiao X, et al. Development and Validation of a Personalized Survival Prediction Model for Uterine Adenosarcoma: A Population- Based Deep Learning Study. Frontiers in Oncology. 2021;10. doi: 10.3389/fonc.2020.623818	Development and Validation of a Personalized Survival Prediction Model for Uterine Adenosarcoma: A Population-Based Deep Learning Study	https://www.frontiersin.org/journals/oncology/articles/10.3389/fonc.2020.623818/full	0.726					0.774
Thyroid		499	CV	Ning, Zhenyuan (2023)	Ning Z, Zhao Z, Feng Q, Chen W, Xiao Q, Zhang Y. Mutual-Assistance Learning for Standalone Mono-Modality Survival Analysis of Human Cancers. IEEE Transactions on Pattern Analysis and Machine Intelligence. 2023;45:7577-7594. doi: 10.1109/TPAMI.2022.3222732	Mutual-Assistance Learning for Standalone Mono-Modality Survival Analysis of Human Cancers	https://ieeexplore.ieee.org/abstract/document/9953577	0.577	0.655		0.664			0.705	0.862
